# Supplementary material for: Isolation, Identification, and Complete Genome Assembly of an Endophytic Bacillus velezensis YB-130, Potential Biocontrol Agent Against Fusarium graminearum
Source: Front Microbiol. 2020 Dec 3;11:598285. doi: 10.3389/fmicb.2020.598285 (PMC7744476; doi:10.3389/fmicb.2020.598285)
Supplement: Supplementary file 1 [file Data_Sheet_1.xlsx]

## Sheet: Table S1
Table S1. Summary of gene annotations against NR,Swiss-Prot, COG, KEGG and GO database.
Gene_IDs	Gene_Length	NR_Accessions	NR_Descriptions	SwissProt_Accessions	SwissProt_Descriptions	SwissProt_Gene_Names	SwissProt_Organisms	COG_IDs	COG_Classes	COG_Annotations	KEGG_KO_IDs	KEGG_KO_Names	KEGG_KO_Definitions	KEGG_Pathway_IDs	KEGG_Pathway_Names	KEGG_Hierarchy2	KEGG_Hierarchy1	BP_GO_terms	CC_GO_terms	MF_GO_terms
orf00001	446	WP_007409908.1	MULTISPECIES: chromosomal replication initiator protein DnaA [Bacillus]	A7Z0C3|DNAA_BACVZ	Chromosomal replication initiator protein DnaA	dnaA	Bacillus velezensis (strain DSM 23117 / BGSC 10A6 / FZB42)	COG0593	L	Chromosomal replication initiation ATPase DnaA	K02313	dnaA	chromosomal replication initiator protein	ko02020|ko04112	Two-component system|Cell cycle - Caulobacter	Signal transduction|Cell growth and death	Environmental Information Processing|Cellular Processes	GO:0006260(DNA replication);GO:0006270(DNA replication initiation);GO:0006275(regulation of DNA replication)	GO:0005737(cytoplasm)	GO:0000166(nucleotide binding);GO:0003677(DNA binding);GO:0003688(DNA replication origin binding);GO:0005524(ATP binding);GO:0043565(sequence-specific DNA binding)
orf00002	378	WP_007409909.1	MULTISPECIES: DNA polymerase III subunit beta [Bacillus]	P05649|DPO3B_BACSU	Beta sliding clamp	dnaN	Bacillus subtilis (strain 168)	COG0592	L	DNA polymerase III sliding clamp (beta) subunit, PCNA homolog	K02338	dnaN	DNA polymerase III subunit beta [EC:2.7.7.7]	ko03030|ko03430|ko03440	DNA replication|Mismatch repair|Homologous recombination	Replication and repair|Replication and repair|Replication and repair	Genetic Information Processing|Genetic Information Processing|Genetic Information Processing	GO:0006260(DNA replication)	GO:0005737(cytoplasm);GO:0009360(DNA polymerase III complex)	GO:0003677(DNA binding);GO:0003887(DNA-directed DNA polymerase activity);GO:0008408(3'-5' exonuclease activity);GO:0016740(transferase activity);GO:0016779(nucleotidyltransferase activity)
orf00003	71	AFJ60098.1	conserved hypothetical protein YaaA [Bacillus amyloliquefaciens Y2]	P05650|RLBA_BACSU	Probable ribosome maturation protein RlbA	rlbA	Bacillus subtilis (strain 168)	COG2501	J	Ribosome-associated protein YbcJ, S4-like RNA binding protein	--	--	--	--	--	--	--	None	None	GO:0003723(RNA binding)
orf00004	370	WP_007409910.1	MULTISPECIES: DNA recombination protein RecF [Bacillus]	A7Z0C6|RECF_BACVZ	DNA replication and repair protein RecF	recF	Bacillus velezensis (strain DSM 23117 / BGSC 10A6 / FZB42)	COG1195	L	Recombinational DNA repair ATPase RecF	K03629	recF	DNA replication and repair protein RecF	ko03440	Homologous recombination	Replication and repair	Genetic Information Processing	GO:0006260(DNA replication);GO:0006281(DNA repair);GO:0006974(cellular response to DNA damage stimulus);GO:0009432(SOS response)	GO:0005737(cytoplasm)	GO:0000166(nucleotide binding);GO:0003677(DNA binding);GO:0003697(single-stranded DNA binding);GO:0005524(ATP binding)
orf00005	81	WP_004392908.1	MULTISPECIES: DUF370 domain-containing protein [Bacillus]	P37525|REMB_BACSU	Extracellular matrix regulatory protein B	remB	Bacillus subtilis (strain 168)	--	--	--	--	--	--	--	--	--	--	--	--	--
orf00006	640	EIF15463.1	DNA topoisomerase IV subunit B [Bacillus sp. 5B6]	P05652|GYRB_BACSU	DNA gyrase subunit B	gyrB	Bacillus subtilis (strain 168)	COG0187	L	DNA gyrase/topoisomerase IV, subunit B	K02470	gyrB	DNA gyrase subunit B [EC:5.6.2.2]	None	None	None	None	--	--	--
orf00007	819	WP_032875298.1	MULTISPECIES: DNA gyrase subunit A [Bacillus subtilis group]	P05653|GYRA_BACSU	DNA gyrase subunit A	gyrA	Bacillus subtilis (strain 168)	COG0188	L	DNA gyrase/topoisomerase IV, subunit A	K02469	gyrA	DNA gyrase subunit A [EC:5.6.2.2]	None	None	None	None	GO:0006259(DNA metabolic process);GO:0006261(DNA-dependent DNA replication);GO:0006265(DNA topological change)	GO:0005694(chromosome);GO:0005737(cytoplasm)	GO:0000166(nucleotide binding);GO:0003677(DNA binding);GO:0003916(DNA topoisomerase activity);GO:0003918(DNA topoisomerase type II (ATP-hydrolyzing) activity);GO:0005524(ATP binding);GO:0016853(isomerase activity)
orf00008	157	BAO93208.1	hypothetical protein BSNT_06294 [Bacillus subtilis subsp. natto BEST195]	--	--	--	--	--	--	--	--	--	--	--	--	--	--	--	--	--
orf00009	329	ANF34915.1	putative protein yaaC [Bacillus velezensis]	P37526|YAAC_BACSU	Uncharacterized protein YaaC	yaaC	Bacillus subtilis (strain 168)	--	--	--	--	--	--	--	--	--	--	--	--	--
orf00010	488	WP_007408741.1	MULTISPECIES: IMP dehydrogenase [Bacillus]	P21879|IMDH_BACSU	Inosine-5&apos;-monophosphate dehydrogenase	guaB	Bacillus subtilis (strain 168)	COG0516|COG0517	F|T	IMP dehydrogenase/GMP reductase|CBS domain	K00088	IMPDH, guaB	IMP dehydrogenase [EC:1.1.1.205]	ko00230|ko00983	Purine metabolism|Drug metabolism - other enzymes	Nucleotide metabolism|Xenobiotics biodegradation and metabolism	Metabolism|Metabolism	GO:0006164(purine nucleotide biosynthetic process);GO:0006177(GMP biosynthetic process);GO:0055114(oxidation-reduction process)	None	GO:0000166(nucleotide binding);GO:0003824(catalytic activity);GO:0003938(IMP dehydrogenase activity);GO:0016491(oxidoreductase activity);GO:0046872(metal ion binding)
orf00011	443	WP_007615124.1	MULTISPECIES: D-alanyl-D-alanine carboxypeptidase [Bacillus]	P08750|DACA_BACSU	D-alanyl-D-alanine carboxypeptidase DacA	dacA	Bacillus subtilis (strain 168)	COG1686	M	D-alanyl-D-alanine carboxypeptidase	K07258	dacC, dacA, dacD	serine-type D-Ala-D-Ala carboxypeptidase (penicillin-binding protein 5/6) [EC:3.4.16.4]	ko00550	Peptidoglycan biosynthesis	Glycan biosynthesis and metabolism	Metabolism	GO:0006508(proteolysis)	None	GO:0004180(carboxypeptidase activity);GO:0009002(serine-type D-Ala-D-Ala carboxypeptidase activity)
orf00012	294	WP_003150714.1	MULTISPECIES: pyridoxal 5&apos;-phosphate synthase subunit PdxS [Bacillus]	A7Z0D3|PDXS_BACVZ	Pyridoxal 5&apos;-phosphate synthase subunit PdxS	pdxS	Bacillus velezensis (strain DSM 23117 / BGSC 10A6 / FZB42)	COG0214	H	Pyridoxal biosynthesis lyase PdxS	K06215	pdxS, pdx1	pyridoxal 5'-phosphate synthase pdxS subunit [EC:4.3.3.6]	ko00750	Vitamin B6 metabolism	Metabolism of cofactors and vitamins	Metabolism	GO:0008152(metabolic process);GO:0042819(vitamin B6 biosynthetic process);GO:0042823(pyridoxal phosphate biosynthetic process)	None	GO:0003824(catalytic activity);GO:0016829(lyase activity);GO:0036381(pyridoxal 5'-phosphate synthase (glutamine hydrolysing) activity)
orf00013	196	WP_007615126.1	MULTISPECIES: pyridoxal 5&apos;-phosphate synthase subunit PdxT [Bacillus]	A7Z0D4|PDXT_BACVZ	Pyridoxal 5&apos;-phosphate synthase subunit PdxT	pdxT	Bacillus velezensis (strain DSM 23117 / BGSC 10A6 / FZB42)	COG0311	H	Glutamine amidotransferase PdxT (pyridoxal biosynthesis)	K08681	pdxT, pdx2	5'-phosphate synthase pdxT subunit [EC:4.3.3.6]	ko00750	Vitamin B6 metabolism	Metabolism of cofactors and vitamins	Metabolism	GO:0006541(glutamine metabolic process);GO:0006543(glutamine catabolic process);GO:0042819(vitamin B6 biosynthetic process);GO:0042823(pyridoxal phosphate biosynthetic process)	None	GO:0004359(glutaminase activity);GO:0016740(transferase activity);GO:0016787(hydrolase activity);GO:0016829(lyase activity);GO:0036381(pyridoxal 5'-phosphate synthase (glutamine hydrolysing) activity)
orf00014	425	WP_032872141.1	MULTISPECIES: serine--tRNA ligase [Bacillus subtilis group]	A7Z0D5|SYS_BACVZ	Serine--tRNA ligase	serS	Bacillus velezensis (strain DSM 23117 / BGSC 10A6 / FZB42)	COG0172	J	Seryl-tRNA synthetase	K01875	SARS, serS	seryl-tRNA synthetase [EC:6.1.1.11]	ko00970	Aminoacyl-tRNA biosynthesis	Translation	Genetic Information Processing	GO:0006412(translation);GO:0006418(tRNA aminoacylation for protein translation);GO:0006434(seryl-tRNA aminoacylation);GO:0016260(selenocysteine biosynthetic process);GO:0097056(selenocysteinyl-tRNA(Sec) biosynthetic process)	GO:0005737(cytoplasm)	GO:0000166(nucleotide binding);GO:0004812(aminoacyl-tRNA ligase activity);GO:0004828(serine-tRNA ligase activity);GO:0005524(ATP binding);GO:0016874(ligase activity)
orf00015	381	WP_032872144.1	MULTISPECIES: glycerate kinase [Bacillus subtilis group]	P42100|GLXK_BACSU	Glycerate kinase	glxK	Bacillus subtilis (strain 168)	COG1929	G	Glycerate kinase	K00865	glxK, garK	glycerate 2-kinase [EC:2.7.1.165]	ko00260|ko00561|ko00630	Glycine, serine and threonine metabolism|Glycerolipid metabolism|Glyoxylate and dicarboxylate metabolism	Amino acid metabolism|Lipid metabolism|Carbohydrate metabolism	Metabolism|Metabolism|Metabolism	GO:0016310(phosphorylation);GO:0031388(organic acid phosphorylation)	None	GO:0008887(glycerate kinase activity);GO:0016301(kinase activity);GO:0016740(transferase activity)
orf00016	37	ANF34922.1	hypothetical protein BCBMB205_00150 [Bacillus velezensis]	--	--	--	--	--	--	--	--	--	--	--	--	--	--	--	--	--
orf00017	217	WP_007615132.1	MULTISPECIES: deoxycytidine kinase [Bacillus]	P37529|DCK_BACSU	Deoxyadenosine/deoxycytidine kinase	dck	Bacillus subtilis (strain 168)	COG1428	F	Deoxyadenosine/deoxycytidine kinase	K15519	dck	deoxyadenosine/deoxycytidine kinase [EC:2.7.1.76 2.7.1.74]	ko00230|ko00240	Purine metabolism|Pyrimidine metabolism	Nucleotide metabolism|Nucleotide metabolism	Metabolism|Metabolism	GO:0006139(nucleobase-containing compound metabolic process);GO:0016310(phosphorylation)	None	GO:0004136(deoxyadenosine kinase activity);GO:0005524(ATP binding);GO:0016301(kinase activity);GO:0016740(transferase activity);GO:0019206(nucleoside kinase activity)
orf00018	207	WP_014416710.1	MULTISPECIES: deoxyguanosine kinase [Bacillus]	P37530|DGK_BACSU	Deoxyguanosine kinase	dgk	Bacillus subtilis (strain 168)	COG1428	F	Deoxyadenosine/deoxycytidine kinase	K15518	dgk	deoxyguanosine kinase [EC:2.7.1.113]	ko00230	Purine metabolism	Nucleotide metabolism	Metabolism	GO:0006139(nucleobase-containing compound metabolic process);GO:0016310(phosphorylation)	None	GO:0004138(deoxyguanosine kinase activity);GO:0005524(ATP binding);GO:0016301(kinase activity);GO:0016740(transferase activity);GO:0019206(nucleoside kinase activity)
orf00019	426	KFX40652.1	spore gernimation protein [Bacillus amyloliquefaciens]	P37531|SLEL_BACSU	Cortical fragment-lytic enzyme	sleL	Bacillus subtilis (strain 168)	COG1388|COG3858	M|D	LysM repeat|Spore germination protein YaaH	K06306	yaaH	spore germination protein	None	None	None	None	--	--	--
orf00020	183	AFJ60113.1	isochorismatase [Bacillus amyloliquefaciens Y2]	P37532|YAAI_BACSU	Uncharacterized isochorismatase family protein YaaI	yaaI	Bacillus subtilis (strain 168)	COG1335	HR	Nicotinamidase-related amidase	--	--	--	--	--	--	--	--	--	--
orf00021	160	WP_007615141.1	MULTISPECIES: tRNA-specific adenosine deaminase [Bacillus]	P21335|TADA_BACSU	tRNA-specific adenosine deaminase	tadA	Bacillus subtilis (strain 168)	COG0590	J	tRNA(Arg) A34 adenosine deaminase TadA	K11991	tadA	tRNA(adenine34) deaminase [EC:3.5.4.33]	None	None	None	None	GO:0002100(tRNA wobble adenosine to inosine editing);GO:0008033(tRNA processing)	None	GO:0003824(catalytic activity);GO:0008251(tRNA-specific adenosine deaminase activity);GO:0008270(zinc ion binding);GO:0016787(hydrolase activity);GO:0046872(metal ion binding);GO:0052717(tRNA-specific adenosine-34 deaminase activity)
orf00022	41	AEB61575.1	hypothetical protein LL3_00020 [Bacillus amyloliquefaciens LL3]	--	--	--	--	--	--	--	--	--	--	--	--	--	--	--	--	--
orf00023	563	WP_032872149.1	MULTISPECIES: DNA polymerase III subunit gamma/tau [Bacillus subtilis group]	P09122|DPO3X_BACSU	DNA polymerase III subunit gamma/tau	dnaX	Bacillus subtilis (strain 168)	COG2812	L	DNA polymerase III, gamma/tau subunits	K02343	dnaX	DNA polymerase III subunit gamma/tau [EC:2.7.7.7]	ko03030|ko03430|ko03440	DNA replication|Mismatch repair|Homologous recombination	Replication and repair|Replication and repair|Replication and repair	Genetic Information Processing|Genetic Information Processing|Genetic Information Processing	GO:0006260(DNA replication)	GO:0009360(DNA polymerase III complex)	GO:0003677(DNA binding);GO:0003887(DNA-directed DNA polymerase activity);GO:0005524(ATP binding);GO:0016740(transferase activity);GO:0016779(nucleotidyltransferase activity)
orf00024	100	AHZ14047.1	hypothetical protein V529_00210 [Bacillus velezensis SQR9]	Q65PK0|Y2358_BACLD	Nucleoid-associated protein BLi00029/BL02358	BLi00029	Bacillus licheniformis (strain ATCC 14580 / DSM 13 / JCM 2505 / NBRC 12200 / NCIMB 9375 / NRRL NRS-1264 / Gibson 46)	COG0718	R	Conserved DNA-binding protein YbaB (function unknown)	K09747	K09747	uncharacterized protein	None	None	None	None	--	--	--
orf00025	198	WP_007615147.1	MULTISPECIES: recombination protein RecR [Bacillus]	P24277|RECR_BACSU	Recombination protein RecR	recR	Bacillus subtilis (strain 168)	COG0353	L	Recombinational DNA repair protein RecR	K06187	recR	recombination protein RecR	ko03440	Homologous recombination	Replication and repair	Genetic Information Processing	GO:0006281(DNA repair);GO:0006310(DNA recombination);GO:0006974(cellular response to DNA damage stimulus)	None	GO:0003677(DNA binding);GO:0046872(metal ion binding)
orf00026	74	WP_007408755.1	MULTISPECIES: hypothetical protein [Bacillus]	P37533|YAAL_BACSU	Uncharacterized protein YaaL	yaaL	Bacillus subtilis (strain 168)	--	--	--	--	--	--	--	--	--	--	--	--	--
orf00027	87	WP_003150686.1	MULTISPECIES: sigma-K factor-processing regulatory protein BofA [Bacillus]	P24282|BOFA_BACSU	Sigma-K factor-processing regulatory protein BofA	bofA	Bacillus subtilis (strain 168)	--	--	--	K06317	bofA	inhibitor of the pro-sigma K processing machinery	None	None	None	None	None	GO:0016020(membrane);GO:0016021(integral component of membrane)	None
orf00028	157	BAO93208.1	hypothetical protein BSNT_06294 [Bacillus subtilis subsp. natto BEST195]	--	--	--	--	--	--	--	--	--	--	--	--	--	--	--	--	--
orf00029	64	AFJ60121.1	conserved hypothetical protein csfB [Bacillus amyloliquefaciens Y2]	P37534|GIN_BACSU	Anti-sigma-G factor Gin	csfB	Bacillus subtilis (strain 168)	--	--	--	--	--	--	--	--	--	--	--	--	--
orf00030	204	WP_032872166.1	MULTISPECIES: protein xpaC [Bacillus subtilis group]	P37467|XPAC_BACSU	Protein XpaC	xpaC	Bacillus subtilis (strain 168)	COG4915	QR	5-bromo-4-chloroindolyl phosphate hydrolysis protein	--	--	--	--	--	--	--	None	GO:0016020(membrane);GO:0016021(integral component of membrane)	None
orf00031	372	WP_032872168.1	MULTISPECIES: tellurite resistance protein TelA [Bacillus subtilis group]	P37535|YAAN_BACSU	Uncharacterized protein YaaN	yaaN	Bacillus subtilis (strain 168)	COG3853	V	Uncharacterized conserved protein YaaN involved in tellurite resistance	--	--	--	--	--	--	--	--	--	--
orf00032	477	WP_032872170.1	MULTISPECIES: hypothetical protein [Bacillus subtilis group]	P37536|YAAO_BACSU	Uncharacterized protein YaaO	yaaO	Bacillus subtilis (strain 168)	COG1982	E	Arginine/lysine/ornithine decarboxylase	--	--	--	--	--	--	--	None	None	GO:0003824(catalytic activity)
orf00033	212	WP_007615155.1	MULTISPECIES: thymidylate kinase [Bacillus]	A7Z0F1|KTHY_BACVZ	Thymidylate kinase	tmk	Bacillus velezensis (strain DSM 23117 / BGSC 10A6 / FZB42)	COG0125	F	Thymidylate kinase	K00943	tmk, DTYMK	dTMP kinase [EC:2.7.4.9]	ko00240	Pyrimidine metabolism	Nucleotide metabolism	Metabolism	GO:0006233(dTDP biosynthetic process);GO:0006235(dTTP biosynthetic process);GO:0009165(nucleotide biosynthetic process);GO:0016310(phosphorylation)	None	GO:0000166(nucleotide binding);GO:0004798(thymidylate kinase activity);GO:0005524(ATP binding);GO:0016301(kinase activity);GO:0016740(transferase activity)
orf00034	109	WP_004264734.1	MULTISPECIES: hypothetical protein [Bacillus]	P37538|DARA_BACSU	Cyclic di-AMP receptor A	darA	Bacillus subtilis (strain 168)	COG3870	S	Uncharacterized protein YaaQ	--	--	--	--	--	--	--	--	--	--
orf00035	146	WP_004264730.1	MULTISPECIES: hypothetical protein [Bacillus]	P37539|YAAR_BACSU	Uncharacterized protein YaaR	yaaR	Bacillus subtilis (strain 168)	COG1728	S	Uncharacterized protein YaaR, TM1646/DUF327 family	K09770	K09770	uncharacterized protein	None	None	None	None	--	--	--
orf00036	314	WP_032872173.1	MULTISPECIES: DNA polymerase III subunit delta&apos; [Bacillus subtilis group]	P37540|HOLB_BACSU	DNA polymerase III subunit delta&apos;	holB	Bacillus subtilis (strain 168)	COG0470	L	DNA polymerase III, delta prime subunit	K02341	holB	DNA polymerase III subunit delta' [EC:2.7.7.7]	ko03030|ko03430|ko03440	DNA replication|Mismatch repair|Homologous recombination	Replication and repair|Replication and repair|Replication and repair	Genetic Information Processing|Genetic Information Processing|Genetic Information Processing	GO:0006260(DNA replication)	GO:0009360(DNA polymerase III complex)	GO:0003677(DNA binding);GO:0003887(DNA-directed DNA polymerase activity);GO:0008408(3'-5' exonuclease activity);GO:0016740(transferase activity);GO:0016779(nucleotidyltransferase activity)
orf00037	275	WP_004264723.1	MULTISPECIES: stage 0 sporulation protein [Bacillus]	P37541|YAAT_BACSU	Stage 0 sporulation protein YaaT	yaaT	Bacillus subtilis (strain 168)	COG1774	T	Cell fate regulator YaaT, PSP1 superfamily (controls sporulation, competence, biofilm development)	--	--	--	--	--	--	--	--	--	--
orf00038	119	WP_004264720.1	MULTISPECIES: initiation-control protein YabA [Bacillus]	A7Z0F6|YABA_BACVZ	Initiation-control protein YabA	RBAM_000420	Bacillus velezensis (strain DSM 23117 / BGSC 10A6 / FZB42)	COG4467	L	Regulator of replication initiation timing	--	--	--	--	--	--	--	GO:0006260(DNA replication)	None	None
orf00039	247	WP_004264717.1	MULTISPECIES: hypothetical protein [Bacillus]	P37543|YABB_BACSU	Uncharacterized protein YabB	yabB	Bacillus subtilis (strain 168)	COG4123	J	tRNA1(Val) A37 N6-methylase TrmN6	--	--	--	--	--	--	--	GO:0032259(methylation)	None	GO:0004519(endonuclease activity);GO:0008168(methyltransferase activity);GO:0016740(transferase activity)
orf00040	99	WP_007409921.1	MULTISPECIES: hypothetical protein [Bacillus]	A7Z0F8|Y044_BACVZ	UPF0213 protein RBAM_000440	RBAM_000440	Bacillus velezensis (strain DSM 23117 / BGSC 10A6 / FZB42)	COG2827	L	Predicted endonuclease, GIY-YIG superfamily	K07461	K07461	putative endonuclease	None	None	None	None	None	None	GO:0004519(endonuclease activity)
orf00041	293	WP_032872176.1	MULTISPECIES: rRNA (cytidine-2&apos;-O-)-methyltransferase [Bacillus subtilis group]	P37544|RSMI_BACSU	Ribosomal RNA small subunit methyltransferase I	rsmI	Bacillus subtilis (strain 168)	COG0313	J	16S rRNA C1402 (ribose-2'-O) methylase RsmI	K07056	rsmI	16S rRNA (cytidine1402-2'-O)-methyltransferase [EC:2.1.1.198]	None	None	None	None	GO:0000453(enzyme-directed rRNA 2'-O-methylation);GO:0006364(rRNA processing);GO:0008152(metabolic process);GO:0032259(methylation)	GO:0005737(cytoplasm)	GO:0008168(methyltransferase activity);GO:0016740(transferase activity);GO:0070677(rRNA (cytosine-2'-O-)-methyltransferase activity)
orf00042	94	WP_004264711.1	MULTISPECIES: transition state regulator Abh [Bacillus]	P08874|ABRB_BACSU	Transition state regulatory protein AbrB	abrB	Bacillus subtilis (strain 168)	COG2002	KV	Bifunctional DNA-binding transcriptional regulator of stationary/sporulation/toxin gene expression and antitoxin component of the YhaV-PrlF toxin-antitoxin module	K06284	abrB	AbrB family transcriptional regulator, transcriptional pleiotropic regulator of transition state genes	None	None	None	None	None	None	GO:0003677(DNA binding)
orf00043	663	WP_022552471.1	MULTISPECIES: methionine--tRNA ligase [Bacillus subtilis group]	P37465|SYM_BACSU	Methionine--tRNA ligase	metG	Bacillus subtilis (strain 168)	COG0073|COG0143	J|J	tRNA-binding EMAP/Myf domain|Methionyl-tRNA synthetase	K01874	MARS, metG	methionyl-tRNA synthetase [EC:6.1.1.10]	ko00450|ko00970	Selenocompound metabolism|Aminoacyl-tRNA biosynthesis	Metabolism of other amino acids|Translation	Metabolism|Genetic Information Processing	GO:0006412(translation);GO:0006418(tRNA aminoacylation for protein translation);GO:0006431(methionyl-tRNA aminoacylation)	GO:0005737(cytoplasm)	GO:0000049(tRNA binding);GO:0000166(nucleotide binding);GO:0003723(RNA binding);GO:0004812(aminoacyl-tRNA ligase activity);GO:0004825(methionine-tRNA ligase activity);GO:0005524(ATP binding);GO:0016874(ligase activity)
orf00044	255	WP_032872179.1	MULTISPECIES: hydrolase TatD [Bacillus subtilis group]	P37545|YABD_BACSU	Uncharacterized metal-dependent hydrolase YabD	yabD	Bacillus subtilis (strain 168)	COG0084	N	Tat protein secretion system quality control protein TatD (DNase activity)	K03424	tatD	TatD DNase family protein [EC:3.1.21.-]	None	None	None	None	None	None	GO:0004536(deoxyribonuclease activity);GO:0016787(hydrolase activity);GO:0016788(hydrolase activity, acting on ester bonds);GO:0016888(endodeoxyribonuclease activity, producing 5'-phosphomonoesters)
orf00045	40	ANF34950.1	hypothetical protein BCBMB205_00430 [Bacillus velezensis]	--	--	--	--	--	--	--	--	--	--	--	--	--	--	--	--	--
orf00046	404	WP_032872183.1	MULTISPECIES: hypothetical protein [Bacillus subtilis group]	P37546|YABE_BACSU	Uncharacterized protein YabE	yabE	Bacillus subtilis (strain 168)	COG3583|COG3584	S|S	Uncharacterized conserved protein YabE, contains G5 and tandem DUF348 domains|3D (Asp-Asp-Asp) domain	--	--	--	--	--	--	--	--	--	--
orf00047	187	EIF15500.1	RnmV [Bacillus sp. 5B6]	P37547|RNM5_BACSU	Ribonuclease M5	rnmV	Bacillus subtilis (strain 168)	COG1658	J	5S rRNA maturation endonuclease (Ribonuclease M5), contains TOPRIM domain	K05985	rnmV	ribonuclease M5 [EC:3.1.26.8]	None	None	None	None	GO:0006364(rRNA processing);GO:0042254(ribosome biogenesis)	GO:0005737(cytoplasm)	GO:0000287(magnesium ion binding);GO:0003723(RNA binding);GO:0004518(nuclease activity);GO:0004519(endonuclease activity);GO:0016787(hydrolase activity);GO:0019843(rRNA binding);GO:0043822(ribonuclease M5 activity);GO:0046872(metal ion binding)
orf00048	293	WP_004264694.1	MULTISPECIES: 16S rRNA (adenine(1518)-N(6)/adenine(1519)-N(6))-dimethyltransferase [Bacillus]	P37468|RSMA_BACSU	Ribosomal RNA small subunit methyltransferase A	rsmA	Bacillus subtilis (strain 168)	COG0030	J	16S rRNA A1518 and A1519 N6-dimethyltransferase RsmA/KsgA/DIM1 (may also have DNA glycosylase/AP lyase activity)	K02528	ksgA	16S rRNA (adenine1518-N6/adenine1519-N6)-dimethyltransferase [EC:2.1.1.182]	None	None	None	None	GO:0000154(rRNA modification);GO:0006364(rRNA processing);GO:0032259(methylation)	GO:0005737(cytoplasm)	GO:0000179(rRNA (adenine-N6,N6-)-dimethyltransferase activity);GO:0003723(RNA binding);GO:0008168(methyltransferase activity);GO:0008649(rRNA methyltransferase activity);GO:0016433(rRNA (adenine) methyltransferase activity);GO:0016740(transferase activity);GO:0052908(16S rRNA (adenine(1518)-N(6)/adenine(1519)-N(6))-dimethyltransferase activity)
orf00049	291	WP_032872185.1	MULTISPECIES: sporulation peptidase YabG [Bacillus subtilis group]	P37548|YABG_BACSU	Sporulation-specific protease YabG	yabG	Bacillus subtilis (strain 168)	--	--	--	K06436	yabG	spore coat assemly protein	None	None	None	None	--	--	--
orf00050	86	WP_007615173.1	MULTISPECIES: protein Veg [Bacillus]	P37466|VEG_BACSU	Protein Veg	veg	Bacillus subtilis (strain 168)	COG4466	S	Uncharacterized protein Veg	--	--	--	--	--	--	--	GO:0030435(sporulation resulting in formation of a cellular spore)	GO:0005737(cytoplasm)	None
orf00051	55	AEB61602.1	small acid-soluble spore protein F [Bacillus amyloliquefaciens LL3]	P37549|SSPF_BACSU	Protein SspF	sspF	Bacillus subtilis (strain 168)	--	--	--	K06423	sspF	small acid-soluble spore protein F (minor alpha/beta-type SASP)	None	None	None	None	GO:0006265(DNA topological change)	None	GO:0003690(double-stranded DNA binding)
orf00052	292	EIF15505.1	4-diphosphocytidyl-2-C-methyl-D-erythritol kinase [Bacillus sp. 5B6]	A7Z0G9|ISPE_BACVZ	4-diphosphocytidyl-2-C-methyl-D-erythritol kinase	ispE	Bacillus velezensis (strain DSM 23117 / BGSC 10A6 / FZB42)	COG1947	I	4-diphosphocytidyl-2C-methyl-D-erythritol kinase	K00919	ispE	4-diphosphocytidyl-2-C-methyl-D-erythritol kinase [EC:2.7.1.148]	ko00900	Terpenoid backbone biosynthesis	Metabolism of terpenoids and polyketides	Metabolism	GO:0008299(isoprenoid biosynthetic process);GO:0016114(terpenoid biosynthetic process);GO:0016310(phosphorylation);GO:0019288(isopentenyl diphosphate biosynthetic process, methylerythritol 4-phosphate pathway)	None	GO:0000166(nucleotide binding);GO:0005524(ATP binding);GO:0016301(kinase activity);GO:0016740(transferase activity);GO:0050515(4-(cytidine 5'-diphospho)-2-C-methyl-D-erythritol kinase activity)
orf00053	285	WP_004264666.1	MULTISPECIES: pur operon repressor [Bacillus]	P37551|PURR_BACSU	Pur operon repressor	purR	Bacillus subtilis (strain 168)	COG0503	F	Adenine/guanine phosphoribosyltransferase or related PRPP-binding protein	K09685	purR	purine operon repressor	None	None	None	None	GO:0006355(regulation of transcription, DNA-templated);GO:0009116(nucleoside metabolic process);GO:0045892(negative regulation of transcription, DNA-templated);GO:0045982(negative regulation of purine nucleobase metabolic process)	None	GO:0003677(DNA binding)
orf00054	126	WP_004264663.1	MULTISPECIES: RidA family protein [Bacillus]	P37552|RIDA_BACSU	2-iminobutanoate/2-iminopropanoate deaminase	yabJ	Bacillus subtilis (strain 168)	COG0251	V	Enamine deaminase RidA, house cleaning of reactive enamine intermediates, YjgF/YER057c/UK114 family	K09022	ridA, tdcF, RIDA	2-iminobutanoate/2-iminopropanoate deaminase [EC:3.5.99.10]	None	None	None	None	None	None	GO:0016787(hydrolase activity)
orf00055	81	WP_007615176.1	septation protein SpoVG [Bacillus amyloliquefaciens]	A7Z0H2|SP5G_BACVZ	Putative septation protein SpoVG	spoVG	Bacillus velezensis (strain DSM 23117 / BGSC 10A6 / FZB42)	COG2088	D	DNA-binding protein SpoVG, cell septation regulator	K06412	spoVG	stage V sporulation protein G	None	None	None	None	GO:0007049(cell cycle);GO:0030435(sporulation resulting in formation of a cellular spore);GO:0030436(asexual sporulation);GO:0051301(cell division)	None	None
orf00056	456	WP_032872188.1	MULTISPECIES: bifunctional N-acetylglucosamine-1-phosphate uridyltransferase/glucosamine-1-phosphate acetyltransferase [Bacillus subtilis group]	A7Z0H3|GLMU_BACVZ	Bifunctional protein GlmU	glmU	Bacillus velezensis (strain DSM 23117 / BGSC 10A6 / FZB42)	COG1207	M	Bifunctional protein GlmU, N-acetylglucosamine-1-phosphate-uridyltransferase/glucosamine-1-phosphate-acetyltransferase	K04042	glmU	bifunctional UDP-N-acetylglucosamine pyrophosphorylase / Glucosamine-1-phosphate N-acetyltransferase [EC:2.7.7.23 2.3.1.157]	ko00520	Amino sugar and nucleotide sugar metabolism	Carbohydrate metabolism	Metabolism	GO:0000902(cell morphogenesis);GO:0006048(UDP-N-acetylglucosamine biosynthetic process);GO:0008152(metabolic process);GO:0008360(regulation of cell shape);GO:0009058(biosynthetic process);GO:0009103(lipopolysaccharide biosynthetic process);GO:0009245(lipid A biosynthetic process);GO:0009252(peptidoglycan biosynthetic process);GO:0071555(cell wall organization)	GO:0005737(cytoplasm)	GO:0000287(magnesium ion binding);GO:0003824(catalytic activity);GO:0003977(UDP-N-acetylglucosamine diphosphorylase activity);GO:0016740(transferase activity);GO:0016746(transferase activity, transferring acyl groups);GO:0016779(nucleotidyltransferase activity);GO:0019134(glucosamine-1-phosphate N-acetyltransferase activity);GO:0046872(metal ion binding)
orf00057	317	WP_004264656.1	MULTISPECIES: ribose-phosphate pyrophosphokinase [Bacillus]	P14193|KPRS_BACSU	Ribose-phosphate pyrophosphokinase	prs	Bacillus subtilis (strain 168)	COG0462	FE	Phosphoribosylpyrophosphate synthetase	K00948	PRPS, prsA	ribose-phosphate pyrophosphokinase [EC:2.7.6.1]	ko00030|ko00230	Pentose phosphate pathway|Purine metabolism	Carbohydrate metabolism|Nucleotide metabolism	Metabolism|Metabolism	GO:0006015(5-phosphoribose 1-diphosphate biosynthetic process);GO:0009156(ribonucleoside monophosphate biosynthetic process);GO:0009165(nucleotide biosynthetic process);GO:0016310(phosphorylation);GO:0044249(cellular biosynthetic process)	GO:0005737(cytoplasm)	GO:0000166(nucleotide binding);GO:0000287(magnesium ion binding);GO:0004749(ribose phosphate diphosphokinase activity);GO:0005524(ATP binding);GO:0016301(kinase activity);GO:0016740(transferase activity);GO:0046872(metal ion binding)
orf00058	202	WP_032872190.1	MULTISPECIES: 50S ribosomal protein L25/general stress protein Ctc [Bacillus subtilis group]	A7Z0H5|RL25_BACVZ	50S ribosomal protein L25	rplY	Bacillus velezensis (strain DSM 23117 / BGSC 10A6 / FZB42)	COG1825	J	Ribosomal protein L25 (general stress protein Ctc)	K02897	RP-L25, rplY	large subunit ribosomal protein L25	ko03010	Ribosome	Translation	Genetic Information Processing	GO:0006412(translation)	GO:0005840(ribosome);GO:1990904(ribonucleoprotein complex)	GO:0003723(RNA binding);GO:0003735(structural constituent of ribosome);GO:0008097(5S rRNA binding);GO:0019843(rRNA binding)
orf00059	188	WP_004264652.1	MULTISPECIES: peptidyl-tRNA hydrolase [Bacillus]	A7Z0H6|PTH_BACVZ	Peptidyl-tRNA hydrolase	pth	Bacillus velezensis (strain DSM 23117 / BGSC 10A6 / FZB42)	COG0193	J	Peptidyl-tRNA hydrolase	K01056	PTH1, pth, spoVC	peptidyl-tRNA hydrolase, PTH1 family [EC:3.1.1.29]	None	None	None	None	GO:0006412(translation)	GO:0005737(cytoplasm)	GO:0004045(aminoacyl-tRNA hydrolase activity);GO:0016787(hydrolase activity)
orf00060	76	WP_004264650.1	MULTISPECIES: hypothetical protein [Bacillus]	P37553|FIN_BACSU	Anti-sigma-F factor Fin	fin	Bacillus subtilis (strain 168)	--	--	--	--	--	--	--	--	--	--	GO:0010468(regulation of gene expression)	None	None
orf00061	1177	WP_025650339.1	MULTISPECIES: transcription-repair coupling factor [Bacillus]	P37474|MFD_BACSU	Transcription-repair-coupling factor	mfd	Bacillus subtilis (strain 168)	COG1197	LK	Transcription-repair coupling factor (superfamily II helicase)	K03723	mfd	transcription-repair coupling factor (superfamily II helicase) [EC:3.6.4.-]	ko03420	Nucleotide excision repair	Replication and repair	Genetic Information Processing	--	--	--
orf00062	178	WP_004264646.1	MULTISPECIES: stage V sporulation protein T [Bacillus]	P37554|SPOVT_BACSU	Stage V sporulation protein T	spoVT	Bacillus subtilis (strain 168)	COG2002	KV	Bifunctional DNA-binding transcriptional regulator of stationary/sporulation/toxin gene expression and antitoxin component of the YhaV-PrlF toxin-antitoxin module	K04769	spoVT	AbrB family transcriptional regulator, stage V sporulation protein T	None	None	None	None	None	None	GO:0003677(DNA binding)
orf00063	526	WP_032872192.1	MULTISPECIES: membrane protein [Bacillus subtilis group]	P37555|YABM_BACSU	Uncharacterized membrane protein YabM	yabM	Bacillus subtilis (strain 168)	COG2244	M	Membrane protein involved in the export of O-antigen and teichoic acid	--	--	--	--	--	--	--	None	GO:0016020(membrane);GO:0016021(integral component of membrane)	None
orf00064	491	WP_032872194.1	MULTISPECIES: MazG family protein [Bacillus subtilis group]	P37556|YABN_BACSU	Uncharacterized protein YabN	yabN	Bacillus subtilis (strain 168)	COG3956	R	Uncharacterized conserved protein YabN, contains tetrapyrrole methylase and MazG-like pyrophosphatase domain	K02499	yabN	tetrapyrrole methylase family protein / MazG family protein	None	None	None	None	--	--	--
orf00065	86	EIF15518.1	S4 domain-containing protein [Bacillus sp. 5B6]	P37557|YABO_BACSU	Uncharacterized protein YabO	yabO	Bacillus subtilis (strain 168)	COG1188	J	Ribosomal 50S subunit-recycling heat shock protein, contains S4 domain	--	--	--	--	--	--	--	None	None	GO:0003723(RNA binding)
orf00066	100	WP_004264638.1	MULTISPECIES: sporulation protein YabP [Bacillus]	P37558|YABP_BACSU	Spore protein YabP	yabP	Bacillus subtilis (strain 168)	--	--	--	--	--	--	--	--	--	--	None	GO:0019028(viral capsid)	None
orf00067	211	WP_032872196.1	MULTISPECIES: spore cortex biosynthesis protein YabQ [Bacillus subtilis group]	P37559|YABQ_BACSU	Spore protein YabQ	yabQ	Bacillus subtilis (strain 168)	--	--	--	--	--	--	--	--	--	--	None	GO:0016020(membrane);GO:0016021(integral component of membrane);GO:0019028(viral capsid)	None
orf00068	125	WP_032872199.1	MULTISPECIES: cell division protein DIVIC [Bacillus subtilis group]	P37471|DIVIC_BACSU	Cell division protein DivIC	divIC	Bacillus subtilis (strain 168)	COG2919	D	Cell division protein FtsB	K13052	divIC, divA	cell division protein DivIC	None	None	None	None	GO:0007049(cell cycle);GO:0051301(cell division)	GO:0016020(membrane);GO:0016021(integral component of membrane)	None
orf00069	128	WP_004264630.1	MULTISPECIES: RNA-binding protein S1 [Bacillus]	P37560|YABR_BACSU	Uncharacterized protein YabR	yabR	Bacillus subtilis (strain 168)	COG1098	R	Predicted RNA-binding protein, contains ribosomal protein S1 (RPS1) domain	K07571	K07571	S1 RNA binding domain protein	None	None	None	None	None	None	GO:0003676(nucleic acid binding);GO:0016740(transferase activity)
orf00070	40	ANF34975.1	hypothetical protein BCBMB205_00680 [Bacillus velezensis]	--	--	--	--	--	--	--	--	--	--	--	--	--	--	--	--	--
orf00071	832	CCG48086.1	stage II sporulation protein E [Bacillus velezensis YAU B9601-Y2]	P37475|SP2E_BACSU	Stage II sporulation protein E	spoIIE	Bacillus subtilis (strain 168)	COG2208	TK	Serine phosphatase RsbU, regulator of sigma subunit	K06382	spoIIE	stage II sporulation protein E [EC:3.1.3.16]	None	None	None	None	None	GO:0016020(membrane);GO:0016021(integral component of membrane)	GO:0003824(catalytic activity);GO:0004721(phosphoprotein phosphatase activity);GO:0016787(hydrolase activity)
orf00072	245	AFJ60163.1	conserved hypothetical protein YabS [Bacillus amyloliquefaciens Y2]	P37561|YABS_BACSU	Uncharacterized protein YabS	yabS	Bacillus subtilis (strain 168)	COG2304	R	Secreted protein containing bacterial Ig-like domain and vWFA domain	K07114	yfbK	Ca-activated chloride channel homolog	None	None	None	None	--	--	--
orf00073	333	WP_007615197.1	MULTISPECIES: serine/threonine protein kinase [Bacillus]	P37562|PKN1_BACSU	Probable serine/threonine-protein kinase YabT	yabT	Bacillus subtilis (strain 168)	COG0515	T	Serine/threonine protein kinase	K08884	K08884	serine/threonine protein kinase, bacterial [EC:2.7.11.1]	None	None	None	None	GO:0016310(phosphorylation)	GO:0016020(membrane);GO:0016021(integral component of membrane)	GO:0004672(protein kinase activity);GO:0005524(ATP binding);GO:0016301(kinase activity)
orf00074	472	WP_032872210.1	MULTISPECIES: tRNA(Ile)-lysidine synthetase [Bacillus subtilis group]	P37563|TILS_BACSU	tRNA(Ile)-lysidine synthase	tilS	Bacillus subtilis (strain 168)	COG0037	J	tRNA(Ile)-lysidine synthase TilS/MesJ	K04075	tilS, mesJ	tRNA(Ile)-lysidine synthase [EC:6.3.4.19]	None	None	None	None	--	--	--
orf00075	179	WP_004264611.1	MULTISPECIES: hypoxanthine phosphoribosyltransferase [Bacillus]	P37472|HPRT_BACSU	Hypoxanthine-guanine phosphoribosyltransferase	hprT	Bacillus subtilis (strain 168)	COG0634	F	Hypoxanthine-guanine phosphoribosyltransferase	K00760	hprT, hpt, HPRT1	hypoxanthine phosphoribosyltransferase [EC:2.4.2.8]	ko00230|ko00983	Purine metabolism|Drug metabolism - other enzymes	Nucleotide metabolism|Xenobiotics biodegradation and metabolism	Metabolism|Metabolism	GO:0006166(purine ribonucleoside salvage);GO:0009116(nucleoside metabolic process)	GO:0005737(cytoplasm)	GO:0004422(hypoxanthine phosphoribosyltransferase activity);GO:0016740(transferase activity);GO:0016757(transferase activity, transferring glycosyl groups);GO:0052657(guanine phosphoribosyltransferase activity)
orf00076	639	WP_004264608.1	MULTISPECIES: cell division protein FtsH [Bacillus]	P37476|FTSH_BACSU	ATP-dependent zinc metalloprotease FtsH	ftsH	Bacillus subtilis (strain 168)	COG0465	O	ATP-dependent Zn proteases	K03798	ftsH, hflB	cell division protease FtsH [EC:3.4.24.-]	None	None	None	None	GO:0006508(proteolysis);GO:0030163(protein catabolic process);GO:0051301(cell division)	GO:0005886(plasma membrane);GO:0016020(membrane);GO:0016021(integral component of membrane)	GO:0000166(nucleotide binding);GO:0004222(metalloendopeptidase activity);GO:0005524(ATP binding);GO:0008233(peptidase activity);GO:0008237(metallopeptidase activity);GO:0008270(zinc ion binding);GO:0016787(hydrolase activity);GO:0016887(ATPase activity);GO:0046872(metal ion binding)
orf00077	246	WP_007409940.1	MULTISPECIES: type III pantothenate kinase [Bacillus]	A7Z0J3|COAX_BACVZ	Type III pantothenate kinase	coaX	Bacillus velezensis (strain DSM 23117 / BGSC 10A6 / FZB42)	COG1521	H	Pantothenate kinase type III	K03525	coaX	type III pantothenate kinase [EC:2.7.1.33]	ko00770	Pantothenate and CoA biosynthesis	Metabolism of cofactors and vitamins	Metabolism	GO:0015937(coenzyme A biosynthetic process);GO:0016310(phosphorylation)	GO:0005737(cytoplasm)	GO:0000166(nucleotide binding);GO:0004594(pantothenate kinase activity);GO:0005524(ATP binding);GO:0016301(kinase activity);GO:0016740(transferase activity);GO:0043169(cation binding);GO:0046872(metal ion binding)
orf00078	291	WP_014304205.1	MULTISPECIES: molecular chaperone Hsp33 [Bacillus]	A7Z0J4|HSLO_BACVZ	33 kDa chaperonin	hslO	Bacillus velezensis (strain DSM 23117 / BGSC 10A6 / FZB42)	COG1281	O	Redox-regulated molecular chaperone, HSP33 family	K04083	hslO	molecular chaperone Hsp33	None	None	None	None	GO:0006457(protein folding)	GO:0005737(cytoplasm)	GO:0051082(unfolded protein binding)
orf00079	296	WP_032872202.1	MULTISPECIES: peptidylprolyl isomerase [Bacillus subtilis group]	P37566|YACD_BACSU	Putative peptidyl-prolyl cis-trans isomerase YacD	yacD	Bacillus subtilis (strain 168)	COG0760	O	Parvulin-like peptidyl-prolyl isomerase	--	--	--	--	--	--	--	None	None	GO:0003755(peptidyl-prolyl cis-trans isomerase activity);GO:0016853(isomerase activity)
orf00080	308	WP_032872203.1	MULTISPECIES: cysteine synthase A [Bacillus subtilis group]	P37887|CYSK_BACSU	Cysteine synthase	cysK	Bacillus subtilis (strain 168)	COG0031	E	Cysteine synthase	K01738	cysK	cysteine synthase [EC:2.5.1.47]	ko00270|ko00920	Cysteine and methionine metabolism|Sulfur metabolism	Amino acid metabolism|Energy metabolism	Metabolism|Metabolism	GO:0006535(cysteine biosynthetic process from serine);GO:0008652(cellular amino acid biosynthetic process);GO:0019344(cysteine biosynthetic process)	None	GO:0004124(cysteine synthase activity);GO:0016740(transferase activity)
orf00081	474	ANF34986.1	para-aminobenzoate synthase [Bacillus velezensis]	P28820|PABB_BACSU	Aminodeoxychorismate synthase component 1	pabB	Bacillus subtilis (strain 168)	COG0147	EH	Anthranilate/para-aminobenzoate synthases component I	K01665	pabB	para-aminobenzoate synthetase component I [EC:2.6.1.85]	ko00790	Folate biosynthesis	Metabolism of cofactors and vitamins	Metabolism	--	--	--
orf00082	192	WP_032872204.1	MULTISPECIES: glutamine amidotransferase [Bacillus subtilis group]	P28819|PABA_BACSU	Aminodeoxychorismate/anthranilate synthase component 2	pabA	Bacillus subtilis (strain 168)	COG0512	EH	Anthranilate/para-aminobenzoate synthase component II	K01664	pabA	para-aminobenzoate synthetase component II [EC:2.6.1.85]	ko00790	Folate biosynthesis	Metabolism of cofactors and vitamins	Metabolism	GO:0006541(glutamine metabolic process);GO:0008152(metabolic process)	None	GO:0004049(anthranilate synthase activity);GO:0008483(transaminase activity);GO:0016740(transferase activity);GO:0016829(lyase activity);GO:0046820(4-amino-4-deoxychorismate synthase activity)
orf00083	294	WP_032872205.1	MULTISPECIES: 4-amino-4-deoxychorismate lyase [Bacillus subtilis group]	P28821|PABC_BACSU	Aminodeoxychorismate lyase	pabC	Bacillus subtilis (strain 168)	COG0115	EH	Branched-chain amino acid aminotransferase/4-amino-4-deoxychorismate lyase	K02619	pabC	4-amino-4-deoxychorismate lyase [EC:4.1.3.38]	ko00790	Folate biosynthesis	Metabolism of cofactors and vitamins	Metabolism	--	--	--
orf00084	285	CDG28067.1	dihydropteroate synthase [Bacillus velezensis UCMB5033]	P28822|DHPS_BACSU	Dihydropteroate synthase	sul	Bacillus subtilis (strain 168)	COG0294	H	Dihydropteroate synthase	K00796	folP	dihydropteroate synthase [EC:2.5.1.15]	ko00790	Folate biosynthesis	Metabolism of cofactors and vitamins	Metabolism	GO:0009396(folic acid-containing compound biosynthetic process);GO:0042558(pteridine-containing compound metabolic process);GO:0044237(cellular metabolic process);GO:0046654(tetrahydrofolate biosynthetic process);GO:0046656(folic acid biosynthetic process)	None	GO:0004156(dihydropteroate synthase activity);GO:0016740(transferase activity);GO:0046872(metal ion binding)
orf00085	120	WP_003150671.1	MULTISPECIES: dihydroneopterin aldolase [Bacillus]	P28823|FOLB_BACSU	Dihydroneopterin aldolase	folB	Bacillus subtilis (strain 168)	COG1539	H	Dihydroneopterin aldolase	K01633	folB	7,8-dihydroneopterin aldolase/epimerase/oxygenase [EC:4.1.2.25 5.1.99.8 1.13.11.81]	ko00790	Folate biosynthesis	Metabolism of cofactors and vitamins	Metabolism	GO:0006760(folic acid-containing compound metabolic process);GO:0046654(tetrahydrofolate biosynthetic process);GO:0046656(folic acid biosynthetic process)	None	GO:0004150(dihydroneopterin aldolase activity);GO:0016829(lyase activity)
orf00086	167	WP_032872206.1	MULTISPECIES: 2-amino-4-hydroxy-6-hydroxymethyldihydropteridine diphosphokinase [Bacillus subtilis group]	P29252|HPPK_BACSU	2-amino-4-hydroxy-6-hydroxymethyldihydropteridine pyrophosphokinase	folK	Bacillus subtilis (strain 168)	COG0801	H	7,8-dihydro-6-hydroxymethylpterin-pyrophosphokinase	K00950	folK	2-amino-4-hydroxy-6-hydroxymethyldihydropteridine diphosphokinase [EC:2.7.6.3]	ko00790	Folate biosynthesis	Metabolism of cofactors and vitamins	Metabolism	GO:0009396(folic acid-containing compound biosynthetic process)	None	GO:0003848(2-amino-4-hydroxy-6-hydroxymethyldihydropteridine diphosphokinase activity);GO:0016740(transferase activity)
orf00087	69	WP_032872207.1	MULTISPECIES: transcriptional regulator [Bacillus subtilis group]	O31417|YAZB_BACSU	Uncharacterized HTH-type transcriptional regulator YazB	yazB	Bacillus subtilis (strain 168)	COG1396	K	Transcriptional regulator, contains XRE-family HTH domain	--	--	--	--	--	--	--	None	None	GO:0003677(DNA binding);GO:0043565(sequence-specific DNA binding)
orf00088	333	WP_007409948.1	MULTISPECIES: tRNA dihydrouridine synthase DusB [Bacillus]	P37567|DUS1_BACSU	Probable tRNA-dihydrouridine synthase 1	dus1	Bacillus subtilis (strain 168)	COG0042	J	tRNA-dihydrouridine synthase	--	--	--	--	--	--	--	GO:0008033(tRNA processing);GO:0055114(oxidation-reduction process)	None	GO:0003824(catalytic activity);GO:0016491(oxidoreductase activity);GO:0017150(tRNA dihydrouridine synthase activity);GO:0050660(flavin adenine dinucleotide binding)
orf00089	499	WP_032872208.1	MULTISPECIES: lysine--tRNA ligase [Bacillus subtilis group]	P37477|SYK_BACSU	Lysine--tRNA ligase	lysS	Bacillus subtilis (strain 168)	COG1190	J	Lysyl-tRNA synthetase (class II)	K04567	KARS, lysS	lysyl-tRNA synthetase, class II [EC:6.1.1.6]	ko00970	Aminoacyl-tRNA biosynthesis	Translation	Genetic Information Processing	GO:0006412(translation);GO:0006418(tRNA aminoacylation for protein translation);GO:0006430(lysyl-tRNA aminoacylation)	GO:0005737(cytoplasm)	GO:0000166(nucleotide binding);GO:0000287(magnesium ion binding);GO:0003676(nucleic acid binding);GO:0004812(aminoacyl-tRNA ligase activity);GO:0004824(lysine-tRNA ligase activity);GO:0005524(ATP binding);GO:0016874(ligase activity);GO:0046872(metal ion binding)
orf00090	45	ANF34995.1	hypothetical protein BCBMB205_00880 [Bacillus velezensis]	--	--	--	--	--	--	--	--	--	--	--	--	--	--	--	--	--
orf00091	157	BAO93208.1	hypothetical protein BSNT_06294 [Bacillus subtilis subsp. natto BEST195]	--	--	--	--	--	--	--	--	--	--	--	--	--	--	--	--	--
orf00092	157	BAO93208.1	hypothetical protein BSNT_06294 [Bacillus subtilis subsp. natto BEST195]	--	--	--	--	--	--	--	--	--	--	--	--	--	--	--	--	--
orf00093	154	WP_003156396.1	MULTISPECIES: CtsR family transcriptional regulator [Bacillus]	P37568|CTSR_BACSU	Transcriptional regulator CtsR	ctsR	Bacillus subtilis (strain 168)	COG4463	K	Transcriptional regulator CtsR	K03708	ctsR	transcriptional regulator of stress and heat shock response	None	None	None	None	GO:0006355(regulation of transcription, DNA-templated);GO:0006950(response to stress)	None	GO:0003677(DNA binding)
orf00094	185	AFJ60182.1	conserved hypothetical protein YacH [Bacillus amyloliquefaciens Y2]	P37569|MCSA_BACSU	Protein-arginine kinase activator protein	mcsA	Bacillus subtilis (strain 168)	COG3880	O	Protein-arginine kinase activator protein McsA	K19411	mcsA	protein arginine kinase activator	None	None	None	None	--	--	--
orf00095	363	WP_003156398.1	MULTISPECIES: protein arginine kinase [Bacillus]	A7Z0K7|MCSB_BACVZ	Protein-arginine kinase	mcsB	Bacillus velezensis (strain DSM 23117 / BGSC 10A6 / FZB42)	COG3869	O	Protein-arginine kinase	K19405	mcsB	protein arginine kinase [EC:2.7.14.1]	None	None	None	None	GO:0016310(phosphorylation)	None	GO:0000166(nucleotide binding);GO:0003824(catalytic activity);GO:0004672(protein kinase activity);GO:0005524(ATP binding);GO:0016301(kinase activity);GO:0016740(transferase activity);GO:0016772(transferase activity, transferring phosphorus-containing groups);GO:0016775(phosphotransferase activity, nitrogenous group as acceptor)
orf00096	810	WP_015239036.1	MULTISPECIES: ATP-dependent Clp protease ATP-binding subunit ClpC [Bacillus subtilis group]	P37571|CLPC_BACSU	Negative regulator of genetic competence ClpC/MecB	clpC	Bacillus subtilis (strain 168)	COG0542	O	ATP-dependent Clp protease ATP-binding subunit ClpA	K03696	clpC	ATP-dependent Clp protease ATP-binding subunit ClpC	None	None	None	None	GO:0019538(protein metabolic process)	None	GO:0000166(nucleotide binding);GO:0005524(ATP binding)
orf00097	459	WP_014304212.1	MULTISPECIES: DNA repair protein RadA [Bacillus]	P37572|RADA_BACSU	DNA repair protein RadA	radA	Bacillus subtilis (strain 168)	COG1066	O	Predicted ATP-dependent serine protease	K04485	radA, sms	DNA repair protein RadA/Sms	None	None	None	None	GO:0006281(DNA repair);GO:0006974(cellular response to DNA damage stimulus)	None	GO:0000166(nucleotide binding);GO:0003677(DNA binding);GO:0003684(damaged DNA binding);GO:0005524(ATP binding);GO:0008094(DNA-dependent ATPase activity);GO:0046872(metal ion binding)
orf00098	360	WP_007615225.1	MULTISPECIES: DNA integrity scanning protein DisA [Bacillus]	P37573|DISA_BACSU	DNA integrity scanning protein DisA	disA	Bacillus subtilis (strain 168)	COG1623	T	Diadenylate cyclase (c-di-AMP synthetase), DNA integrity scanning protein DisA	K07067	disA	diadenylate cyclase [EC:2.7.7.85]	None	None	None	None	GO:0006281(DNA repair);GO:0006974(cellular response to DNA damage stimulus);GO:0019932(second-messenger-mediated signaling)	None	GO:0000166(nucleotide binding);GO:0003677(DNA binding);GO:0005524(ATP binding);GO:0016740(transferase activity);GO:0016779(nucleotidyltransferase activity)
orf00099	366	CCF03623.1	putative protein yacL [Bacillus velezensis CAU B946]	Q06754|YACL_BACSU	Uncharacterized PIN and TRAM-domain containing protein YacL	yacL	Bacillus subtilis (strain 168)	COG4956	R	Uncharacterized conserved protein YacL, contains PIN and TRAM domains	--	--	--	--	--	--	--	None	GO:0016020(membrane);GO:0016021(integral component of membrane)	GO:0016787(hydrolase activity)
orf00100	232	WP_032872229.1	MULTISPECIES: 2-C-methyl-D-erythritol 4-phosphate cytidylyltransferase [Bacillus subtilis group]	A7Z0L2|ISPD_BACVZ	2-C-methyl-D-erythritol 4-phosphate cytidylyltransferase	ispD	Bacillus velezensis (strain DSM 23117 / BGSC 10A6 / FZB42)	COG1211	I	2-C-methyl-D-erythritol 4-phosphate cytidylyltransferase	K00991	ispD	2-C-methyl-D-erythritol 4-phosphate cytidylyltransferase [EC:2.7.7.60]	ko00900	Terpenoid backbone biosynthesis	Metabolism of terpenoids and polyketides	Metabolism	--	--	--
orf00101	158	AFJ60189.1	2-C-methyl-D-erythritol 2,4-cyclodiphosphate synthase [Bacillus amyloliquefaciens Y2]	A7Z0L3|ISPF_BACVZ	2-C-methyl-D-erythritol 2,4-cyclodiphosphate synthase	ispF	Bacillus velezensis (strain DSM 23117 / BGSC 10A6 / FZB42)	COG0245	I	2C-methyl-D-erythritol 2,4-cyclodiphosphate synthase	K01770	ispF	2-C-methyl-D-erythritol 2,4-cyclodiphosphate synthase [EC:4.6.1.12]	ko00900	Terpenoid backbone biosynthesis	Metabolism of terpenoids and polyketides	Metabolism	GO:0008299(isoprenoid biosynthetic process);GO:0016114(terpenoid biosynthetic process);GO:0019288(isopentenyl diphosphate biosynthetic process, methylerythritol 4-phosphate pathway)	None	GO:0008685(2-C-methyl-D-erythritol 2,4-cyclodiphosphate synthase activity);GO:0016829(lyase activity);GO:0046872(metal ion binding)
orf00102	483	WP_007410392.1	MULTISPECIES: glutamate--tRNA ligase [Bacillus]	A7Z0L4|SYE_BACVZ	Glutamate--tRNA ligase	gltX	Bacillus velezensis (strain DSM 23117 / BGSC 10A6 / FZB42)	COG0008	J	Glutamyl- or glutaminyl-tRNA synthetase	K09698	gltX	nondiscriminating glutamyl-tRNA synthetase [EC:6.1.1.24]	ko00970	Aminoacyl-tRNA biosynthesis	Translation	Genetic Information Processing	GO:0006412(translation);GO:0006418(tRNA aminoacylation for protein translation);GO:0006424(glutamyl-tRNA aminoacylation);GO:0043039(tRNA aminoacylation)	GO:0005737(cytoplasm)	GO:0000049(tRNA binding);GO:0000166(nucleotide binding);GO:0004812(aminoacyl-tRNA ligase activity);GO:0004818(glutamate-tRNA ligase activity);GO:0005524(ATP binding);GO:0016874(ligase activity)
orf00103	40	AHZ14121.1	hypothetical protein V529_00950 [Bacillus velezensis SQR9]	--	--	--	--	--	--	--	--	--	--	--	--	--	--	--	--	--
orf00104	213	AEK87252.1	serine acetyltransferase [Bacillus amyloliquefaciens XH7]	Q06750|CYSE_BACSU	Serine acetyltransferase	cysE	Bacillus subtilis (strain 168)	COG1045	E	Serine acetyltransferase	K00640	cysE	serine O-acetyltransferase [EC:2.3.1.30]	ko00270|ko00920|ko05111	Cysteine and methionine metabolism|Sulfur metabolism|Biofilm formation - Vibrio cholerae	Amino acid metabolism|Energy metabolism|Cellular community - prokaryotes	Metabolism|Metabolism|Cellular Processes	GO:0006535(cysteine biosynthetic process from serine)	GO:0005737(cytoplasm)	GO:0009001(serine O-acetyltransferase activity);GO:0016740(transferase activity);GO:0016746(transferase activity, transferring acyl groups)
orf00105	466	WP_032872232.1	MULTISPECIES: cysteine--tRNA ligase [Bacillus subtilis group]	A7Z0L6|SYC_BACVZ	Cysteine--tRNA ligase	cysS	Bacillus velezensis (strain DSM 23117 / BGSC 10A6 / FZB42)	COG0215	J	Cysteinyl-tRNA synthetase	K01883	CARS, cysS	cysteinyl-tRNA synthetase [EC:6.1.1.16]	ko00970	Aminoacyl-tRNA biosynthesis	Translation	Genetic Information Processing	GO:0006412(translation);GO:0006418(tRNA aminoacylation for protein translation);GO:0006423(cysteinyl-tRNA aminoacylation)	GO:0005737(cytoplasm)	GO:0000166(nucleotide binding);GO:0004812(aminoacyl-tRNA ligase activity);GO:0004817(cysteine-tRNA ligase activity);GO:0005524(ATP binding);GO:0008270(zinc ion binding);GO:0016874(ligase activity);GO:0046872(metal ion binding)
orf00106	143	WP_003156412.1	MULTISPECIES: ribonuclease III [Bacillus]	O31418|MRNC_BACSU	Mini-ribonuclease 3	mrnC	Bacillus subtilis (strain 168)	COG1939	J	23S rRNA maturation mini-RNase III	K11145	K11145	ribonuclease III family protein [EC:3.1.26.-]	None	None	None	None	GO:0006364(rRNA processing);GO:0006396(RNA processing);GO:0042254(ribosome biogenesis)	GO:0005737(cytoplasm)	GO:0003723(RNA binding);GO:0004518(nuclease activity);GO:0004519(endonuclease activity);GO:0004525(ribonuclease III activity);GO:0016787(hydrolase activity);GO:0019843(rRNA binding)
orf00107	249	WP_003156413.1	MULTISPECIES: 23S rRNA (guanosine(2251)-2&apos;-O)-methyltransferase RlmB [Bacillus]	Q06753|YACO_BACSU	Putative TrmH family tRNA/rRNA methyltransferase YacO	yacO	Bacillus subtilis (strain 168)	COG0566	J	tRNA G18 (ribose-2'-O)-methylase SpoU	K03218	rlmB	23S rRNA (guanosine2251-2'-O)-methyltransferase [EC:2.1.1.185]	None	None	None	None	GO:0006396(RNA processing);GO:0032259(methylation)	None	GO:0003723(RNA binding);GO:0008168(methyltransferase activity);GO:0008173(RNA methyltransferase activity);GO:0016740(transferase activity)
orf00108	170	WP_003156414.1	MULTISPECIES: hypothetical protein [Bacillus]	P37574|YACP_BACSU	Uncharacterized protein YacP	yacP	Bacillus subtilis (strain 168)	COG3688	R	Predicted RNA-binding protein containing a PIN domain	K06962	K06962	uncharacterized protein	None	None	None	None	--	--	--
orf00109	201	WP_003156415.1	MULTISPECIES: RNA polymerase factor sigma-70 [Bacillus]	P17869|RPSH_BACSU	RNA polymerase sigma-H factor	sigH	Bacillus subtilis (strain 168)	COG1595	K	DNA-directed RNA polymerase specialized sigma subunit, sigma24 family	K03091	sigH	RNA polymerase sporulation-specific sigma factor	None	None	None	None	GO:0006351(transcription, DNA-templated);GO:0006352(DNA-templated transcription, initiation);GO:0006355(regulation of transcription, DNA-templated)	None	GO:0003677(DNA binding);GO:0003700(DNA-binding transcription factor activity);GO:0003899(DNA-directed 5'-3' RNA polymerase activity);GO:0016740(transferase activity);GO:0016779(nucleotidyltransferase activity);GO:0016987(sigma factor activity)
orf00110	49	WP_003156421.1	MULTISPECIES: 50S ribosomal protein L33 [Bacillus]	Q06798|RL332_BACSU	50S ribosomal protein L33 2	rpmGB	Bacillus subtilis (strain 168)	COG0267	J	Ribosomal protein L33	K02913	RP-L33, MRPL33, rpmG	large subunit ribosomal protein L33	ko03010	Ribosome	Translation	Genetic Information Processing	GO:0006412(translation);GO:0046677(response to antibiotic)	GO:0005622(intracellular);GO:0005840(ribosome);GO:1990904(ribonucleoprotein complex)	GO:0003735(structural constituent of ribosome)
orf00111	59	WP_003156422.1	MULTISPECIES: preprotein translocase subunit SecE [Bacillus]	Q06799|SECE_BACSU	Protein translocase subunit SecE	secE	Bacillus subtilis (strain 168)	COG0690	U	Preprotein translocase subunit SecE	K03073	secE	preprotein translocase subunit SecE	ko02024|ko03060|ko03070	Quorum sensing|Protein export|Bacterial secretion system	Cellular community - prokaryotes|Folding, sorting and degradation|Membrane transport	Cellular Processes|Genetic Information Processing|Environmental Information Processing	GO:0006605(protein targeting);GO:0006810(transport);GO:0006886(intracellular protein transport);GO:0009306(protein secretion);GO:0015031(protein transport);GO:0043952(protein transport by the Sec complex);GO:0065002(intracellular protein transmembrane transport)	GO:0005886(plasma membrane);GO:0016020(membrane);GO:0016021(integral component of membrane)	GO:0008565(protein transporter activity);GO:0015450(P-P-bond-hydrolysis-driven protein transmembrane transporter activity)
orf00112	177	CCP20173.1	transcription antitermination factor [Bacillus velezensis UCMB5036]	Q06795|NUSG_BACSU	Transcription termination/antitermination protein NusG	nusG	Bacillus subtilis (strain 168)	COG0250	K	Transcription antitermination factor NusG	K02601	nusG	transcription termination/antitermination protein NusG	None	None	None	None	GO:0006351(transcription, DNA-templated);GO:0006353(DNA-templated transcription, termination);GO:0006354(DNA-templated transcription, elongation);GO:0006355(regulation of transcription, DNA-templated);GO:0031564(transcription antitermination);GO:0032784(regulation of DNA-templated transcription, elongation)	None	None
orf00113	106	AEB61660.1	50S ribosomal protein L11 [Bacillus amyloliquefaciens LL3]	Q06796|RL11_BACSU	50S ribosomal protein L11	rplK	Bacillus subtilis (strain 168)	COG0080	J	Ribosomal protein L11	K02867	RP-L11, MRPL11, rplK	large subunit ribosomal protein L11	ko03010	Ribosome	Translation	Genetic Information Processing	GO:0000027(ribosomal large subunit assembly);GO:0006412(translation);GO:0046677(response to antibiotic)	GO:0005840(ribosome);GO:0022625(cytosolic large ribosomal subunit);GO:1990904(ribonucleoprotein complex)	GO:0003723(RNA binding);GO:0003735(structural constituent of ribosome);GO:0019843(rRNA binding);GO:0070180(large ribosomal subunit rRNA binding)
orf00114	232	WP_003156431.1	MULTISPECIES: 50S ribosomal protein L1 [Bacillus]	A7Z0M5|RL1_BACVZ	50S ribosomal protein L1	rplA	Bacillus velezensis (strain DSM 23117 / BGSC 10A6 / FZB42)	COG0081	J	Ribosomal protein L1	K02863	RP-L1, MRPL1, rplA	large subunit ribosomal protein L1	ko03010	Ribosome	Translation	Genetic Information Processing	GO:0006412(translation);GO:0006417(regulation of translation)	GO:0005840(ribosome);GO:0015934(large ribosomal subunit);GO:1990904(ribonucleoprotein complex)	GO:0000049(tRNA binding);GO:0003723(RNA binding);GO:0003735(structural constituent of ribosome);GO:0019843(rRNA binding)
orf00115	166	WP_007410396.1	MULTISPECIES: 50S ribosomal protein L10 [Bacillus]	A7Z0M6|RL10_BACVZ	50S ribosomal protein L10	rplJ	Bacillus velezensis (strain DSM 23117 / BGSC 10A6 / FZB42)	COG0244	J	Ribosomal protein L10	K02864	RP-L10, MRPL10, rplJ	large subunit ribosomal protein L10	ko03010	Ribosome	Translation	Genetic Information Processing	GO:0006412(translation);GO:0042254(ribosome biogenesis)	GO:0005622(intracellular);GO:0005840(ribosome);GO:1990904(ribonucleoprotein complex)	GO:0003723(RNA binding);GO:0003735(structural constituent of ribosome);GO:0019843(rRNA binding);GO:0070180(large ribosomal subunit rRNA binding)
orf00116	123	EHA28656.1	50S ribosomal protein L7/L12 [Bacillus subtilis subsp. subtilis str. SC-8]	P02394|RL7_BACSU	50S ribosomal protein L7/L12	rplL	Bacillus subtilis (strain 168)	COG0222	J	Ribosomal protein L7/L12	K02935	RP-L7, MRPL12, rplL	large subunit ribosomal protein L7/L12	ko03010	Ribosome	Translation	Genetic Information Processing	GO:0006412(translation)	GO:0005622(intracellular);GO:0005840(ribosome);GO:0022625(cytosolic large ribosomal subunit);GO:1990904(ribonucleoprotein complex)	GO:0003735(structural constituent of ribosome);GO:0005515(protein binding)
orf00117	201	EIF15566.1	ribosomal RNA methyltransferase [Bacillus sp. 5B6]	P37872|YBXB_BACSU	Uncharacterized protein YbxB	ybxB	Bacillus subtilis (strain 168)	COG2813	J	16S rRNA G1207 methylase RsmC	K00564	rsmC	16S rRNA (guanine1207-N2)-methyltransferase [EC:2.1.1.172]	None	None	None	None	GO:0032259(methylation)	None	GO:0008168(methyltransferase activity);GO:0016740(transferase activity)
orf00118	1146	WP_003156440.1	MULTISPECIES: DNA-directed RNA polymerase subunit beta [Bacillus]	A7Z0M9|RPOB_BACVZ	DNA-directed RNA polymerase subunit beta	rpoB	Bacillus velezensis (strain DSM 23117 / BGSC 10A6 / FZB42)	COG0085	K	DNA-directed RNA polymerase, beta subunit/140 kD subunit	K03043	rpoB	DNA-directed RNA polymerase subunit beta [EC:2.7.7.6]	ko03020	RNA polymerase	Transcription	Genetic Information Processing	GO:0006351(transcription, DNA-templated)	None	GO:0003677(DNA binding);GO:0003899(DNA-directed 5'-3' RNA polymerase activity);GO:0016740(transferase activity);GO:0016779(nucleotidyltransferase activity);GO:0032549(ribonucleoside binding)
orf00119	1199	WP_007410398.1	MULTISPECIES: DNA-directed RNA polymerase subunit beta&apos; [Bacillus]	A7Z0N0|RPOC_BACVZ	DNA-directed RNA polymerase subunit beta&apos;	rpoC	Bacillus velezensis (strain DSM 23117 / BGSC 10A6 / FZB42)	COG0086	K	DNA-directed RNA polymerase, beta' subunit/160 kD subunit	K03046	rpoC	DNA-directed RNA polymerase subunit beta' [EC:2.7.7.6]	ko03020	RNA polymerase	Transcription	Genetic Information Processing	--	--	--
orf00120	82	EIF15569.1	ribosomal protein L7Ae-like protein [Bacillus sp. 5B6]	P46350|RXL7_BACSU	Ribosome-associated protein L7Ae-like	rplGB	Bacillus subtilis (strain 168)	COG1358	J	Ribosomal protein L7Ae or related RNA K-turn-binding protein	K07590	RP-L7A, rplGB	large subunit ribosomal protein L7A	ko03010	Ribosome	Translation	Genetic Information Processing	None	GO:0005840(ribosome);GO:1990904(ribonucleoprotein complex)	None
orf00121	156	WP_003156447.1	MULTISPECIES: 30S ribosomal protein S7 [Bacillus]	A7Z0N3|RS7_BACVZ	30S ribosomal protein S7	rpsG	Bacillus velezensis (strain DSM 23117 / BGSC 10A6 / FZB42)	COG0049	J	Ribosomal protein S7	K02992	RP-S7, MRPS7, rpsG	small subunit ribosomal protein S7	ko03010	Ribosome	Translation	Genetic Information Processing	GO:0006412(translation)	GO:0005840(ribosome);GO:0015935(small ribosomal subunit);GO:1990904(ribonucleoprotein complex)	GO:0000049(tRNA binding);GO:0003723(RNA binding);GO:0003735(structural constituent of ribosome);GO:0019843(rRNA binding)
orf00122	692	WP_007410399.1	MULTISPECIES: elongation factor G [Bacillus]	A7Z0N4|EFG_BACVZ	Elongation factor G	fusA	Bacillus velezensis (strain DSM 23117 / BGSC 10A6 / FZB42)	COG0480	J	Translation elongation factor EF-G, a GTPase	K02355	fusA, GFM, EFG	elongation factor G	None	None	None	None	GO:0006412(translation);GO:0006414(translational elongation)	GO:0005622(intracellular);GO:0005737(cytoplasm)	GO:0000166(nucleotide binding);GO:0003746(translation elongation factor activity);GO:0003924(GTPase activity);GO:0005525(GTP binding)
orf00123	396	WP_007410400.1	MULTISPECIES: elongation factor Tu [Bacillus]	A7Z0N5|EFTU_BACVZ	Elongation factor Tu	tuf	Bacillus velezensis (strain DSM 23117 / BGSC 10A6 / FZB42)	COG0050	J	Translation elongation factor EF-Tu, a GTPase	K02358	tuf, TUFM	elongation factor Tu	None	None	None	None	GO:0006412(translation);GO:0006414(translational elongation)	GO:0005622(intracellular);GO:0005737(cytoplasm)	GO:0000166(nucleotide binding);GO:0003746(translation elongation factor activity);GO:0003924(GTPase activity);GO:0005525(GTP binding);GO:0016787(hydrolase activity)
orf00124	321	WP_032872233.1	MULTISPECIES: aminopeptidase [Bacillus subtilis group]	P70981|YBAC_BACSU	Probable aminopeptidase YbaC	ybaC	Bacillus subtilis (strain 168)	COG0596	HR	Pimeloyl-ACP methyl ester carboxylesterase	--	--	--	--	--	--	--	GO:0006508(proteolysis)	None	GO:0004177(aminopeptidase activity);GO:0008233(peptidase activity);GO:0016787(hydrolase activity)
orf00125	209	WP_007410402.1	MULTISPECIES: 50S ribosomal protein L3 [Bacillus]	A7Z0N8|RL3_BACVZ	50S ribosomal protein L3	rplC	Bacillus velezensis (strain DSM 23117 / BGSC 10A6 / FZB42)	COG0087	J	Ribosomal protein L3	K02906	RP-L3, MRPL3, rplC	large subunit ribosomal protein L3	ko03010	Ribosome	Translation	Genetic Information Processing	GO:0006412(translation)	GO:0005622(intracellular);GO:0005840(ribosome);GO:1990904(ribonucleoprotein complex)	GO:0003723(RNA binding);GO:0003735(structural constituent of ribosome);GO:0019843(rRNA binding)
orf00126	100	WP_007615239.1	MULTISPECIES: 50S ribosomal protein L4 [Bacillus]	A7Z0N9|RL4_BACVZ	50S ribosomal protein L4	rplD	Bacillus velezensis (strain DSM 23117 / BGSC 10A6 / FZB42)	COG0088	J	Ribosomal protein L4	K02926	RP-L4, MRPL4, rplD	large subunit ribosomal protein L4	ko03010	Ribosome	Translation	Genetic Information Processing	GO:0006412(translation)	GO:0005840(ribosome);GO:1990904(ribonucleoprotein complex)	GO:0003723(RNA binding);GO:0003735(structural constituent of ribosome);GO:0019843(rRNA binding)
orf00127	95	WP_003156467.1	MULTISPECIES: 50S ribosomal protein L23 [Bacillus]	P42924|RL23_BACSU	50S ribosomal protein L23	rplW	Bacillus subtilis (strain 168)	COG0089	J	Ribosomal protein L23	K02892	RP-L23, MRPL23, rplW	large subunit ribosomal protein L23	ko03010	Ribosome	Translation	Genetic Information Processing	GO:0000027(ribosomal large subunit assembly);GO:0006412(translation)	GO:0005622(intracellular);GO:0005840(ribosome);GO:0022625(cytosolic large ribosomal subunit);GO:1990904(ribonucleoprotein complex)	GO:0000166(nucleotide binding);GO:0003723(RNA binding);GO:0003735(structural constituent of ribosome);GO:0019843(rRNA binding)
orf00128	277	WP_003156470.1	MULTISPECIES: 50S ribosomal protein L2 [Bacillus]	A7Z0P1|RL2_BACVZ	50S ribosomal protein L2	rplB	Bacillus velezensis (strain DSM 23117 / BGSC 10A6 / FZB42)	COG0090	J	Ribosomal protein L2	K02886	RP-L2, MRPL2, rplB	large subunit ribosomal protein L2	ko03010	Ribosome	Translation	Genetic Information Processing	GO:0006412(translation)	GO:0005622(intracellular);GO:0005840(ribosome);GO:0015934(large ribosomal subunit);GO:1990904(ribonucleoprotein complex)	GO:0003723(RNA binding);GO:0003735(structural constituent of ribosome);GO:0016740(transferase activity);GO:0019843(rRNA binding)
orf00129	62	CAA33698.1	unnamed protein product, partial [Bacillus subtilis subsp. subtilis str. 168]	Q65PA0|RL16_BACLD	50S ribosomal protein L16	rplP	Bacillus licheniformis (strain ATCC 14580 / DSM 13 / JCM 2505 / NBRC 12200 / NCIMB 9375 / NRRL NRS-1264 / Gibson 46)	COG0197	J	Ribosomal protein L16/L10AE	K02878	RP-L16, MRPL16, rplP	large subunit ribosomal protein L16	ko03010	Ribosome	Translation	Genetic Information Processing	GO:0006412(translation)	GO:0005622(intracellular);GO:0005840(ribosome);GO:0022625(cytosolic large ribosomal subunit);GO:1990904(ribonucleoprotein complex)	GO:0000049(tRNA binding);GO:0003723(RNA binding);GO:0003735(structural constituent of ribosome);GO:0019843(rRNA binding)
orf00130	66	AFJ60221.1	large subunit ribosomal protein L29 [Bacillus amyloliquefaciens Y2]	P12873|RL29_BACSU	50S ribosomal protein L29	rpmC	Bacillus subtilis (strain 168)	COG0255	J	Ribosomal protein L29	K02904	RP-L29, rpmC	large subunit ribosomal protein L29	ko03010	Ribosome	Translation	Genetic Information Processing	GO:0006412(translation)	GO:0005622(intracellular);GO:0005840(ribosome);GO:0022625(cytosolic large ribosomal subunit);GO:1990904(ribonucleoprotein complex)	GO:0003735(structural constituent of ribosome)
orf00131	87	WP_003156484.1	MULTISPECIES: 30S ribosomal protein S17 [Bacillus]	A7Z0P7|RS17_BACVZ	30S ribosomal protein S17	rpsQ	Bacillus velezensis (strain DSM 23117 / BGSC 10A6 / FZB42)	COG0186	J	Ribosomal protein S17	K02961	RP-S17, MRPS17, rpsQ	small subunit ribosomal protein S17	ko03010	Ribosome	Translation	Genetic Information Processing	GO:0006412(translation)	GO:0005622(intracellular);GO:0005840(ribosome);GO:1990904(ribonucleoprotein complex)	GO:0003723(RNA binding);GO:0003735(structural constituent of ribosome);GO:0019843(rRNA binding)
orf00132	103	WP_003156486.1	MULTISPECIES: 50S ribosomal protein L24 [Bacillales]	E0TZF9|RL24_BACPZ	50S ribosomal protein L24	rplX	Bacillus subtilis subsp. spizizenii (strain ATCC 23059 / NRRL B-14472 / W23)	COG0198	J	Ribosomal protein L24	K02895	RP-L24, MRPL24, rplX	large subunit ribosomal protein L24	ko03010	Ribosome	Translation	Genetic Information Processing	GO:0006412(translation)	GO:0005622(intracellular);GO:0005737(cytoplasm);GO:0005840(ribosome);GO:0009295(nucleoid);GO:0022625(cytosolic large ribosomal subunit);GO:1990904(ribonucleoprotein complex)	GO:0003677(DNA binding);GO:0003723(RNA binding);GO:0003735(structural constituent of ribosome);GO:0019843(rRNA binding)
orf00133	179	WP_003156487.1	MULTISPECIES: 50S ribosomal protein L5 [Bacillus]	A7Z0Q0|RL5_BACVZ	50S ribosomal protein L5	rplE	Bacillus velezensis (strain DSM 23117 / BGSC 10A6 / FZB42)	COG0094	J	Ribosomal protein L5	K02931	RP-L5, MRPL5, rplE	large subunit ribosomal protein L5	ko03010	Ribosome	Translation	Genetic Information Processing	GO:0006412(translation)	GO:0005622(intracellular);GO:0005840(ribosome);GO:1990904(ribonucleoprotein complex)	GO:0000049(tRNA binding);GO:0003723(RNA binding);GO:0003735(structural constituent of ribosome);GO:0019843(rRNA binding)
orf00134	61	WP_003156488.1	MULTISPECIES: 30S ribosomal protein S14 [Bacillales]	A7Z0Q1|RS14Z_BACVZ	30S ribosomal protein S14 type Z	rpsZ	Bacillus velezensis (strain DSM 23117 / BGSC 10A6 / FZB42)	COG0199	J	Ribosomal protein S14	K02954	RP-S14, MRPS14, rpsN	small subunit ribosomal protein S14	ko03010	Ribosome	Translation	Genetic Information Processing	GO:0006412(translation)	GO:0005622(intracellular);GO:0005840(ribosome);GO:0015935(small ribosomal subunit);GO:1990904(ribonucleoprotein complex)	GO:0003723(RNA binding);GO:0003735(structural constituent of ribosome);GO:0008270(zinc ion binding);GO:0019843(rRNA binding);GO:0046872(metal ion binding)
orf00135	132	WP_003156489.1	MULTISPECIES: 30S ribosomal protein S8 [Bacillus]	A7Z0Q2|RS8_BACVZ	30S ribosomal protein S8	rpsH	Bacillus velezensis (strain DSM 23117 / BGSC 10A6 / FZB42)	COG0096	J	Ribosomal protein S8	K02994	RP-S8, rpsH	small subunit ribosomal protein S8	ko03010	Ribosome	Translation	Genetic Information Processing	GO:0006412(translation)	GO:0005840(ribosome);GO:1990904(ribonucleoprotein complex)	GO:0003723(RNA binding);GO:0003735(structural constituent of ribosome);GO:0019843(rRNA binding)
orf00136	179	WP_003156490.1	MULTISPECIES: 50S ribosomal protein L6 [Bacillus]	A7Z0Q3|RL6_BACVZ	50S ribosomal protein L6	rplF	Bacillus velezensis (strain DSM 23117 / BGSC 10A6 / FZB42)	COG0097	J	Ribosomal protein L6P/L9E	K02933	RP-L6, MRPL6, rplF	large subunit ribosomal protein L6	ko03010	Ribosome	Translation	Genetic Information Processing	GO:0006412(translation)	GO:0005622(intracellular);GO:0005840(ribosome);GO:1990904(ribonucleoprotein complex)	GO:0003723(RNA binding);GO:0003735(structural constituent of ribosome);GO:0019843(rRNA binding)
orf00137	56	WP_013350816.1	MULTISPECIES: 50S ribosomal protein L18 [Bacillus]	A7Z0Q4|RL18_BACVZ	50S ribosomal protein L18	rplR	Bacillus velezensis (strain DSM 23117 / BGSC 10A6 / FZB42)	COG0256	J	Ribosomal protein L18	K02881	RP-L18, MRPL18, rplR	large subunit ribosomal protein L18	ko03010	Ribosome	Translation	Genetic Information Processing	GO:0006412(translation)	GO:0005622(intracellular);GO:0005840(ribosome);GO:1990904(ribonucleoprotein complex)	GO:0003723(RNA binding);GO:0003735(structural constituent of ribosome);GO:0019843(rRNA binding)
orf00138	168	AEP89202.1	ribosomal protein S5 [Bacillus subtilis subsp. subtilis str. RO-NN-1]	A7Z0Q5|RS5_BACVZ	30S ribosomal protein S5	rpsE	Bacillus velezensis (strain DSM 23117 / BGSC 10A6 / FZB42)	COG0098	J	Ribosomal protein S5	K02988	RP-S5, MRPS5, rpsE	small subunit ribosomal protein S5	ko03010	Ribosome	Translation	Genetic Information Processing	GO:0006412(translation);GO:0046677(response to antibiotic)	GO:0005840(ribosome);GO:0015935(small ribosomal subunit);GO:0022627(cytosolic small ribosomal subunit);GO:1990904(ribonucleoprotein complex)	GO:0003723(RNA binding);GO:0003735(structural constituent of ribosome);GO:0019843(rRNA binding)
orf00139	59	WP_003156497.1	MULTISPECIES: 50S ribosomal protein L30 [Bacteria]	P19947|RL30_BACSU	50S ribosomal protein L30	rpmD	Bacillus subtilis (strain 168)	COG1841	J	Ribosomal protein L30/L7E	K02907	RP-L30, MRPL30, rpmD	large subunit ribosomal protein L30	ko03010	Ribosome	Translation	Genetic Information Processing	GO:0006412(translation)	GO:0005840(ribosome);GO:0015934(large ribosomal subunit);GO:0022625(cytosolic large ribosomal subunit);GO:1990904(ribonucleoprotein complex)	GO:0003735(structural constituent of ribosome)
orf00140	92	AGZ54853.1	50S ribosomal protein L15 [Bacillus amyloliquefaciens CC178]	A7Z0Q7|RL15_BACVZ	50S ribosomal protein L15	rplO	Bacillus velezensis (strain DSM 23117 / BGSC 10A6 / FZB42)	COG0200	J	Ribosomal protein L15	K02876	RP-L15, MRPL15, rplO	large subunit ribosomal protein L15	ko03010	Ribosome	Translation	Genetic Information Processing	GO:0006412(translation)	GO:0005622(intracellular);GO:0005840(ribosome);GO:0015934(large ribosomal subunit);GO:1990904(ribonucleoprotein complex)	GO:0003723(RNA binding);GO:0003735(structural constituent of ribosome);GO:0019843(rRNA binding)
orf00141	431	WP_007615246.1	MULTISPECIES: preprotein translocase subunit SecY [Bacillus]	P16336|SECY_BACSU	Protein translocase subunit SecY	secY	Bacillus subtilis (strain 168)	COG0201	U	Preprotein translocase subunit SecY	K03076	secY	preprotein translocase subunit SecY	ko02024|ko03060|ko03070	Quorum sensing|Protein export|Bacterial secretion system	Cellular community - prokaryotes|Folding, sorting and degradation|Membrane transport	Cellular Processes|Genetic Information Processing|Environmental Information Processing	GO:0006605(protein targeting);GO:0006810(transport);GO:0015031(protein transport);GO:0043952(protein transport by the Sec complex);GO:0065002(intracellular protein transmembrane transport)	GO:0005886(plasma membrane);GO:0016020(membrane);GO:0016021(integral component of membrane)	None
orf00142	217	WP_007410407.1	MULTISPECIES: adenylate kinase [Bacillus]	A7Z0Q9|KAD_BACVZ	Adenylate kinase	adk	Bacillus velezensis (strain DSM 23117 / BGSC 10A6 / FZB42)	COG0563	F	Adenylate kinase or related kinase	K00939	adk, AK	adenylate kinase [EC:2.7.4.3]	ko00230|ko00730	Purine metabolism|Thiamine metabolism	Nucleotide metabolism|Metabolism of cofactors and vitamins	Metabolism|Metabolism	GO:0006139(nucleobase-containing compound metabolic process);GO:0009165(nucleotide biosynthetic process);GO:0016310(phosphorylation);GO:0044209(AMP salvage)	GO:0005737(cytoplasm)	GO:0000166(nucleotide binding);GO:0004017(adenylate kinase activity);GO:0005524(ATP binding);GO:0016301(kinase activity);GO:0016740(transferase activity);GO:0016776(phosphotransferase activity, phosphate group as acceptor);GO:0019205(nucleobase-containing compound kinase activity);GO:0046872(metal ion binding)
orf00143	248	WP_007410408.1	MULTISPECIES: type I methionyl aminopeptidase [Bacillus]	P19994|MAP11_BACSU	Methionine aminopeptidase 1	map	Bacillus subtilis (strain 168)	COG0024	J	Methionine aminopeptidase	K01265	map	methionyl aminopeptidase [EC:3.4.11.18]	None	None	None	None	GO:0006508(proteolysis);GO:0070084(protein initiator methionine removal)	None	GO:0004177(aminopeptidase activity);GO:0008233(peptidase activity);GO:0008235(metalloexopeptidase activity);GO:0016787(hydrolase activity);GO:0046872(metal ion binding);GO:0070006(metalloaminopeptidase activity)
orf00144	50	EIF15599.1	hypothetical protein MY7_3991 [Bacillus sp. 5B6]	C0H3S8|YBZG_BACSU	Putative ribosome-binding protein YbzG	ybzG	Bacillus subtilis (strain 168)	--	--	--	--	--	--	--	--	--	--	--	--	--
orf00145	121	WP_003156545.1	MULTISPECIES: 30S ribosomal protein S13 [Bacillus]	A7Z0R3|RS13_BACVZ	30S ribosomal protein S13	rpsM	Bacillus velezensis (strain DSM 23117 / BGSC 10A6 / FZB42)	COG0099	J	Ribosomal protein S13	K02952	RP-S13, rpsM	small subunit ribosomal protein S13	ko03010	Ribosome	Translation	Genetic Information Processing	GO:0006402(mRNA catabolic process);GO:0006412(translation)	GO:0005622(intracellular);GO:0005840(ribosome);GO:1990904(ribonucleoprotein complex)	GO:0000049(tRNA binding);GO:0003676(nucleic acid binding);GO:0003723(RNA binding);GO:0003735(structural constituent of ribosome);GO:0019843(rRNA binding)
orf00146	314	WP_003156549.1	MULTISPECIES: DNA-directed RNA polymerase subunit alpha [Bacillus]	A7Z0R5|RPOA_BACVZ	DNA-directed RNA polymerase subunit alpha	rpoA	Bacillus velezensis (strain DSM 23117 / BGSC 10A6 / FZB42)	COG0202	K	DNA-directed RNA polymerase, alpha subunit/40 kD subunit	K03040	rpoA	DNA-directed RNA polymerase subunit alpha [EC:2.7.7.6]	ko03020	RNA polymerase	Transcription	Genetic Information Processing	GO:0006351(transcription, DNA-templated)	None	GO:0003677(DNA binding);GO:0003899(DNA-directed 5'-3' RNA polymerase activity);GO:0016740(transferase activity);GO:0016779(nucleotidyltransferase activity);GO:0046983(protein dimerization activity)
orf00147	281	WP_032872235.1	MULTISPECIES: energy-coupling factor transporter ATPase [Bacillus subtilis group]	P40735|ECFA1_BACSU	Energy-coupling factor transporter ATP-binding protein EcfA1	ecfA	Bacillus subtilis (strain 168)	COG1122	PR	Energy-coupling factor transporter ATP-binding protein EcfA2	K16786	ecfA1	energy-coupling factor transport system ATP-binding protein [EC:3.6.3.-]	ko02010	ABC transporters	Membrane transport	Environmental Information Processing	GO:0006810(transport)	GO:0005886(plasma membrane);GO:0016020(membrane);GO:0043190(ATP-binding cassette (ABC) transporter complex)	GO:0000166(nucleotide binding);GO:0005524(ATP binding);GO:0016787(hydrolase activity);GO:0016887(ATPase activity)
orf00148	289	WP_007615263.1	MULTISPECIES: energy-coupling factor transporter ATPase [Bacillus]	P70970|ECFA2_BACSU	Energy-coupling factor transporter ATP-binding protein EcfA2	ecfAB	Bacillus subtilis (strain 168)	COG1122	PR	Energy-coupling factor transporter ATP-binding protein EcfA2	K16787	ecfA2	energy-coupling factor transport system ATP-binding protein [EC:3.6.3.-]	ko02010	ABC transporters	Membrane transport	Environmental Information Processing	GO:0006810(transport)	GO:0005886(plasma membrane);GO:0016020(membrane);GO:0043190(ATP-binding cassette (ABC) transporter complex)	GO:0000166(nucleotide binding);GO:0005524(ATP binding);GO:0016787(hydrolase activity);GO:0016887(ATPase activity)
orf00149	265	WP_007410412.1	MULTISPECIES: cobalt ABC transporter permease [Bacillus]	P70972|ECFT_BACSU	Energy-coupling factor transporter transmembrane protein EcfT	ecfT	Bacillus subtilis (strain 168)	COG0619	H	Energy-coupling factor transporter transmembrane protein EcfT	K16785	ecfT	energy-coupling factor transport system permease protein	ko02010	ABC transporters	Membrane transport	Environmental Information Processing	GO:0006810(transport)	GO:0005886(plasma membrane);GO:0016020(membrane);GO:0016021(integral component of membrane)	GO:0005215(transporter activity)
orf00150	247	WP_032872237.1	MULTISPECIES: tRNA pseudouridine(38-40) synthase TruA [Bacillus subtilis group]	A7Z0S0|TRUA_BACVZ	tRNA pseudouridine synthase A	truA	Bacillus velezensis (strain DSM 23117 / BGSC 10A6 / FZB42)	COG0101	J	tRNA U38,U39,U40 pseudouridine synthase TruA	K06173	truA, PUS1	tRNA pseudouridine38-40 synthase [EC:5.4.99.12]	None	None	None	None	GO:0001522(pseudouridine synthesis);GO:0008033(tRNA processing);GO:0009451(RNA modification);GO:0031119(tRNA pseudouridine synthesis)	None	GO:0003723(RNA binding);GO:0009982(pseudouridine synthase activity);GO:0016829(lyase activity);GO:0016853(isomerase activity)
orf00151	91	EIF15610.1	50S ribosomal protein L13 [Bacillus sp. 5B6]	P70974|RL13_BACSU	50S ribosomal protein L13	rplM	Bacillus subtilis (strain 168)	COG0102	J	Ribosomal protein L13	K02871	RP-L13, MRPL13, rplM	large subunit ribosomal protein L13	ko03010	Ribosome	Translation	Genetic Information Processing	GO:0006412(translation)	GO:0005840(ribosome);GO:0022625(cytosolic large ribosomal subunit);GO:1990904(ribonucleoprotein complex)	GO:0003729(mRNA binding);GO:0003735(structural constituent of ribosome)
orf00152	255	EIF15612.1	YbaJ [Bacillus sp. 5B6]	P70976|YBAJ_BACSU	Uncharacterized methyltransferase YbaJ	ybaJ	Bacillus subtilis (strain 168)	COG2226	H	Ubiquinone/menaquinone biosynthesis C-methylase UbiE	--	--	--	--	--	--	--	GO:0008152(metabolic process);GO:0032259(methylation)	None	GO:0008168(methyltransferase activity);GO:0016740(transferase activity)
orf00153	157	WP_032872239.1	MULTISPECIES: damage-inducible protein DinB [Bacillus subtilis group]	Q7WY73|YIZA_BACSU	Uncharacterized protein YizA	yizA	Bacillus subtilis (strain 168)	COG2318	S	Uncharacterized damage-inducible protein DinB (forms a four-helix bundle)	--	--	--	--	--	--	--	--	--	--
orf00154	147	WP_032872241.1	MULTISPECIES: hypothetical protein [Bacillus subtilis group]	P50862|YBAK_BACSU	Uncharacterized protein YbaK	ybaK	Bacillus subtilis (strain 168)	--	--	--	--	--	--	--	--	--	--	None	None	GO:0016787(hydrolase activity)
orf00155	237	WP_007615278.1	MULTISPECIES: N-acetylmuramoyl-L-alanine amidase CwlD [Bacillus]	P50864|CWLD_BACSU	Germination-specific N-acetylmuramoyl-L-alanine amidase	cwlD	Bacillus subtilis (strain 168)	COG0860	M	N-acetylmuramoyl-L-alanine amidase	K01448	amiABC	N-acetylmuramoyl-L-alanine amidase [EC:3.5.1.28]	ko01503	Cationic antimicrobial peptide (CAMP) resistance	Drug resistance: Antimicrobial	Human Diseases	GO:0009253(peptidoglycan catabolic process)	None	GO:0008745(N-acetylmuramoyl-L-alanine amidase activity)
orf00156	350	WP_032872244.1	MULTISPECIES: ATP-binding protein [Bacillus subtilis group]	P50863|APBC_BACSU	Iron-sulfur cluster carrier protein	salA	Bacillus subtilis (strain 168)	COG0489	D	Chromosome partitioning ATPase, Mrp family, contains Fe-S cluster	K03593	mrp, NUBPL	ATP-binding protein involved in chromosome partitioning	None	None	None	None	None	None	GO:0000166(nucleotide binding);GO:0005524(ATP binding);GO:0016787(hydrolase activity);GO:0016887(ATPase activity);GO:0046872(metal ion binding);GO:0051536(iron-sulfur cluster binding)
orf00157	185	WP_013350829.1	MULTISPECIES: hypothetical protein [Bacillus subtilis group]	P16450|GERD_BACSU	Spore germination protein GerD	gerD	Bacillus subtilis (strain 168)	--	--	--	K06294	gerD	spore germination protein D	None	None	None	None	--	--	--
orf00158	198	WP_007410420.1	MULTISPECIES: KinB signaling pathway activation protein [Bacillus]	P16449|KBAA_BACSU	KinB-signaling pathway activation protein	kbaA	Bacillus subtilis (strain 168)	COG2194	M	Phosphoethanolamine transferase for periplasmic glucans (OPG), alkaline phosphatase superfamily	K06349	kbaA	KinB signaling pathway activation protein	None	None	None	None	GO:0030435(sporulation resulting in formation of a cellular spore);GO:0045881(positive regulation of sporulation resulting in formation of a cellular spore)	GO:0005886(plasma membrane);GO:0016020(membrane);GO:0016021(integral component of membrane)	None
orf00159	37	AHZ14188.1	hypothetical protein V529_01620 [Bacillus velezensis SQR9]	--	--	--	--	--	--	--	--	--	--	--	--	--	--	--	--	--
orf00160	254	WP_011996204.1	MULTISPECIES: polysaccharide deacetylase family sporulation protein PdaB [Bacillus subtilis group]	P50865|PDAB_BACSU	Probable polysaccharide deacetylase PdaB	pdaB	Bacillus subtilis (strain 168)	COG0726	GM	Peptidoglycan/xylan/chitin deacetylase, PgdA/CDA1 family	--	--	--	--	--	--	--	GO:0005975(carbohydrate metabolic process)	GO:0016020(membrane);GO:0016021(integral component of membrane)	GO:0003824(catalytic activity);GO:0016810(hydrolase activity, acting on carbon-nitrogen (but not peptide) bonds)
orf00161	157	BAO93208.1	hypothetical protein BSNT_06294 [Bacillus subtilis subsp. natto BEST195]	--	--	--	--	--	--	--	--	--	--	--	--	--	--	--	--	--
orf00162	157	BAO93208.1	hypothetical protein BSNT_06294 [Bacillus subtilis subsp. natto BEST195]	--	--	--	--	--	--	--	--	--	--	--	--	--	--	--	--	--
orf00163	404	WP_032872617.1	MULTISPECIES: MFS transporter [Bacillus subtilis group]	O07563|GLCP_BACSU	Glucose/mannose transporter GlcP	glcP	Bacillus subtilis (strain 168)	COG0738	G	Fucose permease	K08174	glcP	MFS transporter, FHS family, glucose/mannose:H+ symporter	None	None	None	None	GO:0055085(transmembrane transport)	GO:0016020(membrane);GO:0016021(integral component of membrane)	None
orf00164	422	WP_032872620.1	MULTISPECIES: aspartate aminotransferase family protein [Bacillus subtilis group]	P94427|GABT_BACSU	Probable 4-aminobutyrate aminotransferase	gabT	Bacillus subtilis (strain 168)	COG0160	E	4-aminobutyrate aminotransferase or related aminotransferase	K00823	puuE	4-aminobutyrate aminotransferase [EC:2.6.1.19]	ko00250|ko00410|ko00640|ko00650	Alanine, aspartate and glutamate metabolism|beta-Alanine metabolism|Propanoate metabolism|Butanoate metabolism	Amino acid metabolism|Metabolism of other amino acids|Carbohydrate metabolism|Carbohydrate metabolism	Metabolism|Metabolism|Metabolism|Metabolism	None	None	GO:0003824(catalytic activity);GO:0008483(transaminase activity);GO:0016740(transferase activity);GO:0030170(pyridoxal phosphate binding)
orf00165	316	WP_032872622.1	MULTISPECIES: inorganic polyphosphate kinase [Bacillus subtilis group]	Q8TZH9|FBP_PYRFU	Fructose-1,6-bisphosphatase	fbpA	Pyrococcus furiosus (strain ATCC 43587 / DSM 3638 / JCM 8422 / Vc1)	COG0483	G	Archaeal fructose-1,6-bisphosphatase or related enzyme of inositol monophosphatase family	K01092	E3.1.3.25, IMPA, suhB	myo-inositol-1(or 4)-monophosphatase [EC:3.1.3.25]	ko00521|ko00562|ko04070	Streptomycin biosynthesis|Inositol phosphate metabolism|Phosphatidylinositol signaling system	Biosynthesis of other secondary metabolites|Carbohydrate metabolism|Signal transduction	Metabolism|Metabolism|Environmental Information Processing	GO:0016310(phosphorylation);GO:0046854(phosphatidylinositol phosphorylation)	None	GO:0008934(inositol monophosphate 1-phosphatase activity);GO:0016301(kinase activity);GO:0016787(hydrolase activity);GO:0052832(inositol monophosphate 3-phosphatase activity);GO:0052833(inositol monophosphate 4-phosphatase activity);GO:0052834(inositol monophosphate phosphatase activity)
orf00166	348	WP_032872624.1	MULTISPECIES: alcohol dehydrogenase [Bacillus subtilis group]	Q4R0J7|ARD1_UROFA	D-arabinitol dehydrogenase 1	ARD1	Uromyces fabae	COG1063|COG1940|COG3173	ER|KG|R	Threonine dehydrogenase or related Zn-dependent dehydrogenase|Sugar kinase of the NBD/HSP70 family, may contain an N-terminal HTH domain|Predicted kinase, aminoglycoside phosphotransferase (APT) family	K00004	BDH, butB	(R,R)-butanediol dehydrogenase / meso-butanediol dehydrogenase / diacetyl reductase [EC:1.1.1.4 1.1.1.- 1.1.1.303]	ko00650	Butanoate metabolism	Carbohydrate metabolism	Metabolism	--	--	--
orf00167	477	WP_032872626.1	MULTISPECIES: sodium-independent anion transporter [Bacillus subtilis group]	P55189|YBAR_BACSU	Putative sulfate transporter YbaR	ybaR	Bacillus subtilis (strain 168)	COG0659	P	Sulfate permease or related transporter, MFS superfamily	K03321	TC.SULP	sulfate permease, SulP family	None	None	None	None	--	--	--
orf00168	326	WP_032872815.1	MULTISPECIES: hypothetical protein [Bacillus subtilis group]	P55190|YBAS_BACSU	Uncharacterized protein YbaS	ybaS	Bacillus subtilis (strain 168)	COG0385	R	Predicted Na+-dependent transporter	--	--	--	--	--	--	--	--	--	--
orf00169	210	WP_032872628.1	MULTISPECIES: esterase [Bacillus subtilis group]	P55192|YBBA_BACSU	Uncharacterized protein YbbA	ybbA	Bacillus subtilis (strain 168)	COG2819	R	Predicted hydrolase of the alpha/beta superfamily	--	--	--	--	--	--	--	--	--	--
orf00170	340	AHZ14196.1	FeuC [Bacillus velezensis SQR9]	P40411|FEUC_BACSU	Iron-uptake system permease protein FeuC	feuC	Bacillus subtilis (strain 168)	COG0609	P	ABC-type Fe3+-siderophore transport system, permease component	K02015	ABC.FEV.P	iron complex transport system permease protein	None	None	None	None	--	--	--
orf00171	335	WP_007609051.1	MULTISPECIES: ferrichrome ABC transporter permease [Bacillus]	P40410|FEUB_BACSU	Iron-uptake system permease protein FeuB	feuB	Bacillus subtilis (strain 168)	COG0609	P	ABC-type Fe3+-siderophore transport system, permease component	K02015	ABC.FEV.P	iron complex transport system permease protein	None	None	None	None	GO:0006810(transport)	GO:0005886(plasma membrane);GO:0016020(membrane);GO:0016021(integral component of membrane)	GO:0005215(transporter activity)
orf00172	318	WP_032872630.1	MULTISPECIES: iron-uptake system-binding protein [Bacillus subtilis group]	P40409|FEUA_BACSU	Iron-uptake system-binding protein	feuA	Bacillus subtilis (strain 168)	COG0614	P	ABC-type Fe3+-hydroxamate transport system, periplasmic component	K02016	ABC.FEV.S	iron complex transport system substrate-binding protein	None	None	None	None	--	--	--
orf00173	531	WP_032872632.1	MULTISPECIES: AraC family transcriptional regulator [Bacillus subtilis group]	P40408|BTR_BACSU	HTH-type transcriptional activator Btr	btr	Bacillus subtilis (strain 168)	COG0614|COG2207	P|K	ABC-type Fe3+-hydroxamate transport system, periplasmic component|AraC-type DNA-binding domain and AraC-containing proteins	--	--	--	--	--	--	--	--	--	--
orf00174	414	WP_032872634.1	MULTISPECIES: hypothetical protein [Bacillus subtilis group]	P40407|YBBC_BACSU	Uncharacterized protein YbbC	ybbC	Bacillus subtilis (strain 168)	COG3876	S	Uncharacterized conserved protein YbbC, DUF1343 family	--	--	--	--	--	--	--	--	--	--
orf00175	637	WP_032872637.1	MULTISPECIES: hypothetical protein [Bacillus subtilis group]	P40406|NAGZ_BACSU	Beta-hexosaminidase	nagZ	Bacillus subtilis (strain 168)	COG1472	G	Periplasmic beta-glucosidase and related glycosidases	K01207	nagZ	beta-N-acetylhexosaminidase [EC:3.2.1.52]	ko00520|ko00531|ko01501	Amino sugar and nucleotide sugar metabolism|Glycosaminoglycan degradation|beta-Lactam resistance	Carbohydrate metabolism|Glycan biosynthesis and metabolism|Drug resistance: Antimicrobial	Metabolism|Metabolism|Human Diseases	GO:0005975(carbohydrate metabolic process);GO:0008152(metabolic process)	None	GO:0004553(hydrolase activity, hydrolyzing O-glycosyl compounds);GO:0004563(beta-N-acetylhexosaminidase activity);GO:0016798(hydrolase activity, acting on glycosyl bonds)
orf00176	427	WP_032872639.1	MULTISPECIES: penicillin binding protein PBP4B [Bacillus subtilis group]	O05213|YBBE_BACSU	UPF0214 protein YbbE	ybbE	Bacillus subtilis (strain 168)	COG1680	V	CubicO group peptidase, beta-lactamase class C family	--	--	--	--	--	--	--	None	None	GO:0004180(carboxypeptidase activity);GO:0016787(hydrolase activity)
orf00177	455	WP_032872641.1	MULTISPECIES: PTS sugar transporter subunit IIC [Bacillus subtilis group]	Q797S1|PTXBC_BACSU	Putative PTS system EIIBC component YbbF	ybbF	Bacillus subtilis (strain 168)	COG1263|COG1264	G|G	Phosphotransferase system IIC components, glucose/maltose/N-acetylglucosamine-specific|Phosphotransferase system IIB components	K02809	PTS-Scr-EIIB, scrA, sacP, sacX, ptsS	PTS system, sucrose-specific IIB component [EC:2.7.1.211]	ko00500|ko02060	Starch and sucrose metabolism|Phosphotransferase system (PTS)	Carbohydrate metabolism|Membrane transport	Metabolism|Environmental Information Processing	--	--	--
orf00178	309	WP_032872642.1	MULTISPECIES: N-acetylmuramic acid 6-phosphate etherase [Bacillus subtilis group]	A7Z0U6|MURQ_BACVZ	N-acetylmuramic acid 6-phosphate etherase	murQ	Bacillus velezensis (strain DSM 23117 / BGSC 10A6 / FZB42)	COG2103	M	N-acetylmuramic acid 6-phosphate (MurNAc-6-P) etherase	K07106	murQ	N-acetylmuramic acid 6-phosphate etherase [EC:4.2.1.126]	ko00520	Amino sugar and nucleotide sugar metabolism	Carbohydrate metabolism	Metabolism	--	--	--
orf00179	158	WP_032872644.1	MULTISPECIES: N-acetyltransferase [Bacillus subtilis group]	Q45583|YBBJ_BACSU	Uncharacterized N-acetyltransferase YbbJ	ybbJ	Bacillus subtilis (strain 168)	COG1670	JO	Protein N-acetyltransferase, RimJ/RimL family	--	--	--	--	--	--	--	None	None	GO:0008080(N-acetyltransferase activity);GO:0016740(transferase activity)
orf00180	150	WP_007408014.1	MULTISPECIES: hypothetical protein [Bacillus]	Q45584|YBBK_BACSU	Uncharacterized protein YbbK	ybbK	Bacillus subtilis (strain 168)	COG1683	S	Uncharacterized conserved protein YbbK, DUF523 family	--	--	--	--	--	--	--	None	None	GO:0004731(purine-nucleoside phosphorylase activity);GO:0016740(transferase activity);GO:0016757(transferase activity, transferring glycosyl groups)
orf00181	187	WP_003156766.1	MULTISPECIES: RNA polymerase sigma factor SigW [Bacillus]	Q45585|SIGW_BACSU	ECF RNA polymerase sigma factor SigW	sigW	Bacillus subtilis (strain 168)	COG1595	K	DNA-directed RNA polymerase specialized sigma subunit, sigma24 family	K03088	rpoE	RNA polymerase sigma-70 factor, ECF subfamily	None	None	None	None	GO:0006351(transcription, DNA-templated);GO:0006352(DNA-templated transcription, initiation);GO:0006355(regulation of transcription, DNA-templated)	None	GO:0003677(DNA binding);GO:0003700(DNA-binding transcription factor activity);GO:0016987(sigma factor activity)
orf00182	208	WP_003156765.1	MULTISPECIES: anti-sigma W factor [Bacillus]	Q65P50|RSIW_BACLD	Anti-sigma-W factor RsiW	rsiW	Bacillus licheniformis (strain ATCC 14580 / DSM 13 / JCM 2505 / NBRC 12200 / NCIMB 9375 / NRRL NRS-1264 / Gibson 46)	COG5662	K	Transmembrane transcriptional regulator (anti-sigma factor RsiW)	--	--	--	--	--	--	--	None	GO:0016020(membrane);GO:0016021(integral component of membrane)	None
orf00183	273	EIF11742.1	DisA bacterial checkpoint controller nucleotide-binding protein [Bacillus sp. 5B6]	Q45589|CDAA_BACSU	Cyclic di-AMP synthase CdaA	cdaA	Bacillus subtilis (strain 168)	COG1624	T	Diadenylate cyclase (c-di-AMP synthetase), DisA_N domain	K18672	dacA	diadenylate cyclase [EC:2.7.7.85]	None	None	None	None	None	GO:0016020(membrane);GO:0016021(integral component of membrane)	None
orf00184	479	WP_032872646.1	MULTISPECIES: hypothetical protein [Bacillus subtilis group]	O34659|CDAR_BACSU	CdaA regulatory protein CdaR	cdaR	Bacillus subtilis (strain 168)	COG4856	S	Uncharacterized protein, YbbR domain	--	--	--	--	--	--	--	None	GO:0016020(membrane);GO:0016021(integral component of membrane)	None
orf00185	448	EIF11744.1	GlmM [Bacillus sp. 5B6]	A7Z0V3|GLMM_BACVZ	Phosphoglucosamine mutase	glmM	Bacillus velezensis (strain DSM 23117 / BGSC 10A6 / FZB42)	COG1109	G	Phosphomannomutase	K03431	glmM	phosphoglucosamine mutase [EC:5.4.2.10]	ko00520	Amino sugar and nucleotide sugar metabolism	Carbohydrate metabolism	Metabolism	GO:0005975(carbohydrate metabolic process);GO:0071704(organic substance metabolic process)	None	GO:0000287(magnesium ion binding);GO:0008966(phosphoglucosamine mutase activity);GO:0016853(isomerase activity);GO:0016868(intramolecular transferase activity, phosphotransferases);GO:0046872(metal ion binding)
orf00186	39	AFJ60271.1	hypothetical protein MUS_0189 [Bacillus amyloliquefaciens Y2]	--	--	--	--	--	--	--	--	--	--	--	--	--	--	--	--	--
orf00187	37	AEB61737.1	hypothetical protein LL3_00182 [Bacillus amyloliquefaciens LL3]	--	--	--	--	--	--	--	--	--	--	--	--	--	--	--	--	--
orf00188	600	WP_032872648.1	MULTISPECIES: glutamine--fructose-6-phosphate aminotransferase [Bacillus subtilis group]	E0U070|GLMS_BACPZ	Glutamine--fructose-6-phosphate aminotransferase [isomerizing]	glmS	Bacillus subtilis subsp. spizizenii (strain ATCC 23059 / NRRL B-14472 / W23)	COG0449	M	Glucosamine 6-phosphate synthetase, contains amidotransferase and phosphosugar isomerase domains	K00820	glmS, GFPT	glucosamine---fructose-6-phosphate aminotransferase (isomerizing) [EC:2.6.1.16]	ko00250|ko00520|ko04931	Alanine, aspartate and glutamate metabolism|Amino sugar and nucleotide sugar metabolism|Insulin resistance	Amino acid metabolism|Carbohydrate metabolism|Endocrine and metabolic diseases	Metabolism|Metabolism|Human Diseases	GO:0005975(carbohydrate metabolic process);GO:0006541(glutamine metabolic process);GO:1901137(carbohydrate derivative biosynthetic process)	GO:0005737(cytoplasm)	GO:0004360(glutamine-fructose-6-phosphate transaminase (isomerizing) activity);GO:0008483(transaminase activity);GO:0016740(transferase activity);GO:0030246(carbohydrate binding)
orf00189	290	EIF11746.1	ATP binding protein of ABC transporter [Bacillus sp. 5B6]	P42332|BCRA_BACLI	Bacitracin transport ATP-binding protein BcrA	bcrA	Bacillus licheniformis	COG1131	V	ABC-type multidrug transport system, ATPase component	K01990	ABC-2.A	ABC-2 type transport system ATP-binding protein	None	None	None	None	--	--	--
orf00190	217	WP_032872650.1	MULTISPECIES: membrane protein [Bacillus subtilis group]	--	--	--	--	--	--	--	--	--	--	--	--	--	--	--	--	--
orf00191	88	ANF35092.1	hypothetical protein BCBMB205_01850 [Bacillus velezensis]	O31436|YBDN_BACSU	Uncharacterized protein YbdN	ybdN	Bacillus subtilis (strain 168)	--	--	--	--	--	--	--	--	--	--	--	--	--
orf00192	45	ANF35093.1	tyrocidine synthase 3 [Bacillus velezensis]	--	--	--	--	--	--	--	--	--	--	--	--	--	--	--	--	--
orf00193	227	EIF11750.1	Two-component response regulator [Bacillus sp. 5B6]	Q2FIY0|GRAR_STAA3	Response regulator protein GraR	graR	Staphylococcus aureus (strain USA300)	COG0745	TK	DNA-binding response regulator, OmpR family, contains REC and winged-helix (wHTH) domain	--	--	--	--	--	--	--	--	--	--
orf00194	340	WP_032872652.1	MULTISPECIES: ATP-binding protein [Bacillus subtilis group]	O06979|YVCQ_BACSU	Sensor histidine kinase YvcQ	yvcQ	Bacillus subtilis (strain 168)	COG2205	T	K+-sensing histidine kinase KdpD	--	--	--	--	--	--	--	GO:0016310(phosphorylation)	GO:0016020(membrane);GO:0016021(integral component of membrane)	GO:0016301(kinase activity)
orf00195	254	WP_007408973.1	MULTISPECIES: bacitracin ABC transporter ATP-binding protein [Bacillus]	O06980|YVCR_BACSU	Uncharacterized ABC transporter ATP-binding protein YvcR	yvcR	Bacillus subtilis (strain 168)	COG1136	M	ABC-type lipoprotein export system, ATPase component	K02003	ABC.CD.A	putative ABC transport system ATP-binding protein	None	None	None	None	None	None	GO:0000166(nucleotide binding);GO:0005524(ATP binding);GO:0016887(ATPase activity)
orf00196	642	WP_032872654.1	MULTISPECIES: ABC transporter permease [Bacillus subtilis group]	O34741|BCEB_BACSU	Bacitracin export permease protein BceB	bceB	Bacillus subtilis (strain 168)	COG0577	V	ABC-type antimicrobial peptide transport system, permease component	K02004	ABC.CD.P	putative ABC transport system permease protein	None	None	None	None	GO:0006810(transport)	GO:0005886(plasma membrane);GO:0016020(membrane);GO:0016021(integral component of membrane)	None
orf00197	40	WP_015388761.1	MULTISPECIES: DUF4885 domain-containing protein [Bacillus subtilis group]	O31437|YBDO_BACSU	Uncharacterized protein YbdO	ybdO	Bacillus subtilis (strain 168)	--	--	--	--	--	--	--	--	--	--	--	--	--
orf00198	281	EIF11758.1	KdgR1 [Bacillus sp. 5B6]	P15339|DKGB_CORSS	2,5-diketo-D-gluconic acid reductase B	dkgB	Corynebacterium sp. (strain SHS752001)	COG0656	Q	Aldo/keto reductase, related to diketogulonate reductase	--	--	--	--	--	--	--	--	--	--
orf00199	194	WP_014416785.1	MULTISPECIES: hypothetical protein [Bacillus]	P42102|YXAC_BACSU	Uncharacterized protein YxaC	yxaC	Bacillus subtilis (strain 168)	COG1346	M	Putative effector of murein hydrolase	--	--	--	--	--	--	--	None	GO:0016020(membrane);GO:0016021(integral component of membrane)	None
orf00200	134	CCF03721.1	putative effector of murein hydrolase LrgA [Bacillus velezensis CAU B946]	C0H3T7|YXZK_BACSU	Putative integral membrane protein YxzK	yxzK	Bacillus subtilis (strain 168)	COG1380	R	Putative effector of murein hydrolase LrgA, UPF0299 family	K06518	cidA	holin-like protein	None	None	None	None	GO:0019835(cytolysis)	GO:0005886(plasma membrane);GO:0016020(membrane);GO:0016021(integral component of membrane)	None
orf00201	143	EIF11762.1	MarR family protein [Bacillus sp. 5B6]	P42103|YXAD_BACSU	Uncharacterized HTH-type transcriptional regulator YxaD	yxaD	Bacillus subtilis (strain 168)	COG1846	K	DNA-binding transcriptional regulator, MarR family	--	--	--	--	--	--	--	GO:0006351(transcription, DNA-templated);GO:0006355(regulation of transcription, DNA-templated)	None	GO:0003677(DNA binding);GO:0003700(DNA-binding transcription factor activity)
orf00202	461	WP_003156747.1	MULTISPECIES: amino acid permease [Bacillus]	P54425|YBXG_BACSU	Uncharacterized transporter YbxG	ybxG	Bacillus subtilis (strain 168)	COG1113	E	L-asparagine transporter and related permeases	K03293	TC.AAT	amino acid transporter, AAT family	None	None	None	None	GO:0003333(amino acid transmembrane transport);GO:0006810(transport);GO:0006865(amino acid transport);GO:0055085(transmembrane transport)	GO:0016020(membrane);GO:0016021(integral component of membrane)	GO:0015171(amino acid transmembrane transporter activity)
orf00203	237	WP_032872660.1	MULTISPECIES: noncanonical pyrimidine nucleotidase, YjjG family [Bacillus subtilis group]	O06480|YFNB_BACSU	Putative HAD-hydrolase YfnB	yfnB	Bacillus subtilis (strain 168)	COG1011	H	FMN phosphatase YigB, HAD superfamily	K01560	E3.8.1.2	2-haloacid dehalogenase [EC:3.8.1.2]	ko00361|ko00625	Chlorocyclohexane and chlorobenzene degradation|Chloroalkane and chloroalkene degradation	Xenobiotics biodegradation and metabolism|Xenobiotics biodegradation and metabolism	Metabolism|Metabolism	--	--	--
orf00204	376	WP_032872662.1	MULTISPECIES: two-component sensor histidine kinase [Bacillus subtilis group]	P55183|YXJM_BACSU	Sensor histidine kinase YxjM	yxjM	Bacillus subtilis (strain 168)	COG4585	T	Signal transduction histidine kinase	--	--	--	--	--	--	--	--	--	--
orf00205	214	WP_032872664.1	MULTISPECIES: DNA-binding response regulator [Bacillus subtilis group]	P94439|LNRK_BACSU	Transcriptional regulatory protein LnrK	lnrK	Bacillus subtilis (strain 168)	COG2197	TK	DNA-binding response regulator, NarL/FixJ family, contains REC and HTH domains	--	--	--	--	--	--	--	--	--	--
orf00206	311	WP_032872665.1	MULTISPECIES: antibiotic ABC transporter ATP-binding protein [Bacillus subtilis group]	P94440|LNRL_BACSU	Linearmycin resistance ATP-binding protein LnrL	lnrL	Bacillus subtilis (strain 168)	COG1131	V	ABC-type multidrug transport system, ATPase component	K01990	ABC-2.A	ABC-2 type transport system ATP-binding protein	None	None	None	None	None	None	GO:0000166(nucleotide binding);GO:0005524(ATP binding);GO:0016887(ATPase activity)
orf00207	395	WP_032872667.1	MULTISPECIES: ABC transporter permease [Bacillus subtilis group]	P94441|LNRM_BACSU	Linearmycin resistance permease protein LnrM	lnrM	Bacillus subtilis (strain 168)	COG0842	V	ABC-type multidrug transport system, permease component	K01992	ABC-2.P	ABC-2 type transport system permease protein	None	None	None	None	GO:0006810(transport)	GO:0016020(membrane);GO:0016021(integral component of membrane)	None
orf00208	380	WP_032872669.1	MULTISPECIES: multidrug ABC transporter [Bacillus subtilis group]	P94441|LNRM_BACSU	Linearmycin resistance permease protein LnrM	lnrM	Bacillus subtilis (strain 168)	COG0842	V	ABC-type multidrug transport system, permease component	K01992	ABC-2.P	ABC-2 type transport system permease protein	None	None	None	None	None	GO:0016020(membrane);GO:0016021(integral component of membrane)	None
orf00209	57	EIF11770.1	hypothetical protein MY7_0057 [Bacillus sp. 5B6]	--	--	--	--	--	--	--	--	--	--	--	--	--	--	None	GO:0016020(membrane);GO:0016021(integral component of membrane)	None
orf00210	158	WP_032872671.1	MULTISPECIES: DUF4879 domain-containing protein [Bacillus subtilis group]	O31994|YOLA_BACSU	SPBc2 prophage-derived uncharacterized protein YolA	yolA	Bacillus subtilis (strain 168)	--	--	--	--	--	--	--	--	--	--	--	--	--
orf00211	83	ANF35112.1	sporulation protein [Bacillus velezensis]	P54379|CSGA_BACSU	Sigma-G-dependent sporulation-specific SASP protein	csgA	Bacillus subtilis (strain 168)	--	--	--	--	--	--	--	--	--	--	--	--	--
orf00212	232	WP_032872674.1	MULTISPECIES: hypothetical protein [Bacillus subtilis group]	P54447|YQEB_BACSU	Uncharacterized protein YqeB	yqeB	Bacillus subtilis (strain 168)	--	--	--	--	--	--	--	--	--	--	None	GO:0016020(membrane);GO:0016021(integral component of membrane)	None
orf00213	86	WP_003156732.1	MULTISPECIES: hypothetical protein [Bacillus]	O31441|YBYB_BACSU	Uncharacterized protein YbyB	ybyB	Bacillus subtilis (strain 168)	--	--	--	--	--	--	--	--	--	--	--	--	--
orf00214	539	WP_007609126.1	MULTISPECIES: amino acid:proton symporter [Bacillus]	Q45577|YBEC_BACSU	Probable amino acid-proton symporter YbeC	ybeC	Bacillus subtilis (strain 168)	COG0531	E	Amino acid transporter	--	--	--	--	--	--	--	--	--	--
orf00215	246	WP_032872676.1	MULTISPECIES: hypothetical protein [Bacillus subtilis group]	Q45607|YYCO_BACSU	Uncharacterized protein YycO	yycO	Bacillus subtilis (strain 168)	COG3863	S	Uncharacterized protein YycO	--	--	--	--	--	--	--	--	--	--
orf00216	402	WP_032872678.1	MULTISPECIES: hypothetical protein [Bacillus subtilis group]	--	--	--	--	--	--	--	--	--	--	--	--	--	--	--	--	--
orf00217	295	WP_032872683.1	MULTISPECIES: glycerophosphodiester phosphodiesterase [Bacillus subtilis group]	P37965|GLPQ_BACSU	Glycerophosphodiester phosphodiesterase	glpQ	Bacillus subtilis (strain 168)	COG0584	I	Glycerophosphoryl diester phosphodiesterase	K01126	E3.1.4.46, glpQ, ugpQ	glycerophosphoryl diester phosphodiesterase [EC:3.1.4.46]	ko00564	Glycerophospholipid metabolism	Lipid metabolism	Metabolism	GO:0006629(lipid metabolic process)	None	GO:0008081(phosphoric diester hydrolase activity);GO:0008889(glycerophosphodiester phosphodiesterase activity);GO:0016787(hydrolase activity)
orf00218	444	EIF11779.1	glycerol-3-phosphate transporter [Bacillus sp. 5B6]	P37948|GLPT_BACSU	Glycerol-3-phosphate transporter	glpT	Bacillus subtilis (strain 168)	COG2271	G	Sugar phosphate permease	K02445	glpT	MFS transporter, OPA family, glycerol-3-phosphate transporter	None	None	None	None	GO:0006810(transport);GO:0015794(glycerol-3-phosphate transmembrane transport);GO:0055085(transmembrane transport)	GO:0016020(membrane);GO:0016021(integral component of membrane)	GO:0005215(transporter activity);GO:0015169(glycerol-3-phosphate transmembrane transporter activity)
orf00219	80	EIF11780.1	hypothetical protein MY7_0067 [Bacillus sp. 5B6]	O31442|YBEF_BACSU	Uncharacterized protein YbeF	ybeF	Bacillus subtilis (strain 168)	--	--	--	--	--	--	--	--	--	--	None	GO:0016020(membrane);GO:0016021(integral component of membrane)	None
orf00220	482	ANF35121.1	putative 4-hydroxyphenylacetate 3-monooxygenase oxygenase component (Aromatic ring hydroxylase) [Bacillus velezensis]	C0SPC0|YOAI_BACSU	Probable 4-hydroxyphenylacetate 3-monooxygenase	yoaI	Bacillus subtilis (strain 168)	COG2368	Q	Aromatic ring hydroxylase	K00483	hpaB	4-hydroxyphenylacetate 3-monooxygenase [EC:1.14.14.9]	ko00350	Tyrosine metabolism	Amino acid metabolism	Metabolism	--	--	--
orf00221	141	WP_032872688.1	MULTISPECIES: hypothetical protein [Bacillus subtilis group]	O31445|YBFE_BACSU	Uncharacterized protein YbfE	ybfE	Bacillus subtilis (strain 168)	--	--	--	--	--	--	--	--	--	--	None	GO:0016020(membrane);GO:0016021(integral component of membrane)	None
orf00222	724	WP_032872691.1	MULTISPECIES: hypothetical protein [Bacillus subtilis group]	O31447|YBFG_BACSU	Uncharacterized protein YbfG	ybfG	Bacillus subtilis (strain 168)	COG3409	M	Peptidoglycan-binding (PGRP) domain of peptidoglycan hydrolases	--	--	--	--	--	--	--	--	--	--
orf00223	352	WP_032872692.1	MULTISPECIES: DGQHR domain-containing protein [Bacillus subtilis group]	--	--	--	--	--	--	--	K19169	dndB	DNA sulfur modification protein DndB	None	None	None	None	--	--	--
orf00224	353	ANF35125.1	DGQHR domain-containing protein [Bacillus velezensis]	--	--	--	--	--	--	--	K19169	dndB	DNA sulfur modification protein DndB	None	None	None	None	--	--	--
orf00225	37	ANF35126.1	hypothetical protein BCBMB205_02190 [Bacillus velezensis]	--	--	--	--	--	--	--	--	--	--	--	--	--	--	--	--	--
orf00226	333	WP_032872694.1	MULTISPECIES: ADP-ribosylglycohydrolase [Bacillus subtilis group]	P14300|DRAG_RHORU	ADP-ribosyl-[dinitrogen reductase] glycohydrolase	draG	Rhodospirillum rubrum	COG1397	O	ADP-ribosylglycohydrolase	--	--	--	--	--	--	--	--	--	--
orf00227	663	WP_032872823.1	MULTISPECIES: hypothetical protein [Bacillus subtilis group]	O34330|YOBL_BACSU	Ribonuclease YobL	yobL	Bacillus subtilis (strain 168)	COG5444	V	Predicted ribonuclease, toxin component of the YeeF-YezG toxin-antitoxin module	--	--	--	--	--	--	--	--	--	--
orf00228	156	WP_016936884.1	MULTISPECIES: transcriptional regulator [Bacillus]	--	--	--	--	COG1476	K	DNA-binding transcriptional regulator, XRE-family HTH domain	--	--	--	--	--	--	--	None	None	GO:0003677(DNA binding);GO:0043565(sequence-specific DNA binding)
orf00229	356	WP_032872696.1	MULTISPECIES: alcohol dehydrogenase [Bacillus subtilis group]	P45579|HCXA_ECOLI	Hydroxycarboxylate dehydrogenase A	hcxA	Escherichia coli (strain K12)	COG0371	C	Glycerol dehydrogenase or related enzyme, iron-containing ADH family	K08317	ybdH	uncharacterized oxidoreductase [EC:1.1.-.-]	None	None	None	None	GO:0055114(oxidation-reduction process)	None	GO:0016491(oxidoreductase activity);GO:0046872(metal ion binding)
orf00230	384	WP_032872698.1	MULTISPECIES: phosphoribosylglycinamide formyltransferase 2 [Bacillus subtilis group]	A7Z0Z2|PURT_BACVZ	Formate-dependent phosphoribosylglycinamide formyltransferase	purT	Bacillus velezensis (strain DSM 23117 / BGSC 10A6 / FZB42)	COG0027	F	Formate-dependent phosphoribosylglycinamide formyltransferase (GAR transformylase)	K08289	purT	phosphoribosylglycinamide formyltransferase 2 [EC:2.1.2.2]	ko00230|ko00670	Purine metabolism|One carbon pool by folate	Nucleotide metabolism|Metabolism of cofactors and vitamins	Metabolism|Metabolism	GO:0006164(purine nucleotide biosynthetic process);GO:0006189('de novo' IMP biosynthetic process);GO:0009152(purine ribonucleotide biosynthetic process)	None	GO:0000166(nucleotide binding);GO:0000287(magnesium ion binding);GO:0003824(catalytic activity);GO:0004644(phosphoribosylglycinamide formyltransferase activity);GO:0005524(ATP binding);GO:0016740(transferase activity);GO:0016742(hydroxymethyl-, formyl- and related transferase activity);GO:0043815(phosphoribosylglycinamide formyltransferase 2 activity);GO:0046872(metal ion binding)
orf00231	37	ANF35132.1	hypothetical protein BCBMB205_02250 [Bacillus velezensis]	--	--	--	--	--	--	--	--	--	--	--	--	--	--	--	--	--
orf00232	47	EIF11790.1	hypothetical protein MY7_0077 [Bacillus sp. 5B6]	--	--	--	--	--	--	--	--	--	--	--	--	--	--	--	--	--
orf00233	171	AFJ60311.1	phosphatidylserine synthase [Bacillus amyloliquefaciens Y2]	P39823|PSS_BACSU	CDP-diacylglycerol--serine O-phosphatidyltransferase	pssA	Bacillus subtilis (strain 168)	COG1183	I	Phosphatidylserine synthase	K17103	CHO1, pssA	CDP-diacylglycerol---serine O-phosphatidyltransferase [EC:2.7.8.8]	ko00260|ko00564	Glycine, serine and threonine metabolism|Glycerophospholipid metabolism	Amino acid metabolism|Lipid metabolism	Metabolism|Metabolism	GO:0008654(phospholipid biosynthetic process)	GO:0016020(membrane);GO:0016021(integral component of membrane)	GO:0003882(CDP-diacylglycerol-serine O-phosphatidyltransferase activity);GO:0008444(CDP-diacylglycerol-glycerol-3-phosphate 3-phosphatidyltransferase activity);GO:0016740(transferase activity);GO:0016780(phosphotransferase activity, for other substituted phosphate groups)
orf00234	162	WP_003156711.1	MULTISPECIES: DedA family protein [Bacillus]	O31453|YBFM_BACSU	Uncharacterized membrane protein YbfM	ybfM	Bacillus subtilis (strain 168)	COG0586	S	Uncharacterized membrane protein DedA, SNARE-associated domain	--	--	--	--	--	--	--	None	GO:0016020(membrane);GO:0016021(integral component of membrane)	GO:0004035(alkaline phosphatase activity);GO:0016787(hydrolase activity)
orf00235	271	WP_007409003.1	MULTISPECIES: phosphatidylserine decarboxylase [Bacillus]	P39822|PSD_BACSU	Phosphatidylserine decarboxylase proenzyme	psd	Bacillus subtilis (strain 168)	COG0688	I	Phosphatidylserine decarboxylase	K01613	psd, PISD	phosphatidylserine decarboxylase [EC:4.1.1.65]	ko00564	Glycerophospholipid metabolism	Lipid metabolism	Metabolism	GO:0006629(lipid metabolic process);GO:0008654(phospholipid biosynthetic process)	GO:0005886(plasma membrane);GO:0016020(membrane)	GO:0016829(lyase activity);GO:0016831(carboxy-lyase activity)
orf00236	91	WP_032872700.1	MULTISPECIES: hypothetical protein [Bacillus subtilis group]	O31454|YBFN_BACSU	Uncharacterized protein YbfN	ybfN	Bacillus subtilis (strain 168)	--	--	--	--	--	--	--	--	--	--	--	--	--
orf00237	322	WP_007609165.1	MULTISPECIES: sulfurtransferase [Bacillus]	A7Z0Z7|Y274_BACVZ	UPF0176 protein RBAM_002740	RBAM_002740	Bacillus velezensis (strain DSM 23117 / BGSC 10A6 / FZB42)	COG1054	R	Predicted sulfurtransferase	K07146	K07146	UPF0176 protein	None	None	None	None	None	None	GO:0016740(transferase activity)
orf00238	416	WP_007609166.1	MULTISPECIES: proton glutamate symport protein [Bacillus]	P39817|GLTP_BACSU	Proton/glutamate-aspartate symporter	gltP	Bacillus subtilis (strain 168)	COG1301	C	Na+/H+-dicarboxylate symporter	K11102	gltP, gltT	proton glutamate symport protein	None	None	None	None	GO:0006810(transport);GO:0015810(aspartate transmembrane transport);GO:0015813(L-glutamate transmembrane transport)	GO:0016020(membrane);GO:0016021(integral component of membrane)	GO:0015293(symporter activity)
orf00239	356	ANF35140.1	branched-chain amino acid aminotransferase [Bacillus velezensis]	O31461|ILVE1_BACSU	Branched-chain-amino-acid transaminase 1	ilvE	Bacillus subtilis (strain 168)	COG0115	EH	Branched-chain amino acid aminotransferase/4-amino-4-deoxychorismate lyase	K00826	E2.6.1.42, ilvE	branched-chain amino acid aminotransferase [EC:2.6.1.42]	ko00270|ko00280|ko00290|ko00770	Cysteine and methionine metabolism|Valine, leucine and isoleucine degradation|Valine, leucine and isoleucine biosynthesis|Pantothenate and CoA biosynthesis	Amino acid metabolism|Amino acid metabolism|Amino acid metabolism|Metabolism of cofactors and vitamins	Metabolism|Metabolism|Metabolism|Metabolism	--	--	--
orf00240	448	WP_032872704.1	MULTISPECIES: amino acid transporter [Bacillus subtilis group]	O31462|YBGF_BACSU	Uncharacterized amino acid permease YbgF	ybgF	Bacillus subtilis (strain 168)	COG0833	E	Amino acid permease	K16235	mmuP	S-methylmethionine transporter	None	None	None	None	--	--	--
orf00241	315	WP_032872706.1	MULTISPECIES: homocysteine S-methyltransferase [Bacillus subtilis group]	O31463|HMT_BACSU	Homocysteine S-methyltransferase YbgG	ybgG	Bacillus subtilis (strain 168)	COG2040	E	Homocysteine/selenocysteine methylase (S-methylmethionine-dependent)	K00547	mmuM, BHMT2	homocysteine S-methyltransferase [EC:2.1.1.10]	ko00270	Cysteine and methionine metabolism	Amino acid metabolism	Metabolism	--	--	--
orf00242	478	WP_032872708.1	MULTISPECIES: sodium:alanine symporter [Bacillus subtilis group]	O31464|GLNT_BACSU	Probable sodium/glutamine symporter GlnT	glnT	Bacillus subtilis (strain 168)	COG1115	E	Na+/alanine symporter	K11626	glnT	putative sodium/glutamine symporter	ko02020	Two-component system	Signal transduction	Environmental Information Processing	GO:0006810(transport);GO:0006814(sodium ion transport);GO:0032328(alanine transport)	GO:0005886(plasma membrane);GO:0016020(membrane);GO:0016021(integral component of membrane)	GO:0015293(symporter activity);GO:0015655(alanine:sodium symporter activity)
orf00243	327	WP_007409011.1	MULTISPECIES: glutaminase [Bacillus]	O31465|GLSA1_BACSU	Glutaminase 1	glsA1	Bacillus subtilis (strain 168)	COG2066	E	Glutaminase	K01425	glsA, GLS	glutaminase [EC:3.5.1.2]	ko00220|ko00250|ko00471|ko04724|ko04727|ko04964|ko05206|ko05230	Arginine biosynthesis|Alanine, aspartate and glutamate metabolism|D-Glutamine and D-glutamate metabolism|Glutamatergic synapse|GABAergic synapse|Proximal tubule bicarbonate reclamation|MicroRNAs in cancer|Central carbon metabolism in cancer	Amino acid metabolism|Amino acid metabolism|Metabolism of other amino acids|Nervous system|Nervous system|Excretory system|Cancers: Overview|Cancers: Overview	Metabolism|Metabolism|Metabolism|Organismal Systems|Organismal Systems|Organismal Systems|Human Diseases|Human Diseases	GO:0006541(glutamine metabolic process)	None	GO:0004359(glutaminase activity);GO:0016787(hydrolase activity)
orf00244	430	WP_032872710.1	MULTISPECIES: ATP-binding protein [Bacillus subtilis group]	P40758|GLNK_BACSU	Sensor histidine kinase GlnK	glnK	Bacillus subtilis (strain 168)	COG4191	T	Signal transduction histidine kinase regulating C4-dicarboxylate transport system	K07717	ycbA, glnK	two-component system, sensor histidine kinase YcbA [EC:2.7.13.3]	ko02020	Two-component system	Signal transduction	Environmental Information Processing	GO:0016310(phosphorylation)	GO:0016020(membrane);GO:0016021(integral component of membrane)	GO:0000166(nucleotide binding);GO:0004673(protein histidine kinase activity);GO:0005524(ATP binding);GO:0016301(kinase activity);GO:0016740(transferase activity);GO:0016772(transferase activity, transferring phosphorus-containing groups)
orf00245	315	WP_007409014.1	MULTISPECIES: transcriptional regulator [Bacillus]	P40759|GLNL_BACSU	Transcriptional regulatory protein GlnL	glnL	Bacillus subtilis (strain 168)	COG0784	T	CheY chemotaxis protein or a CheY-like REC (receiver) domain	K07719	ycbB, glnL	two-component system, response regulator YcbB	ko02020	Two-component system	Signal transduction	Environmental Information Processing	GO:0000160(phosphorelay signal transduction system)	None	None
orf00246	80	WP_032872712.1	MULTISPECIES: hypothetical protein [Bacillus subtilis group]	P42242|YCBJ_BACSU	Uncharacterized protein YcbJ	ycbJ	Bacillus subtilis (strain 168)	COG3173	R	Predicted kinase, aminoglycoside phosphotransferase (APT) family	K06979	mph	macrolide phosphotransferase	None	None	None	None	None	None	GO:0016740(transferase activity)
orf00247	54	WP_032872714.1	MULTISPECIES: tryptophan RNA-binding attenuator protein inhibitory protein [Bacillus subtilis group]	O31466|RTPA_BACSU	Tryptophan RNA-binding attenuator protein inhibitory protein	rtpA	Bacillus subtilis (strain 168)	--	--	--	--	--	--	--	--	--	--	None	None	GO:0031072(heat shock protein binding);GO:0051082(unfolded protein binding)
orf00248	41	WP_032872715.1	MULTISPECIES: hypothetical protein [Bacillus subtilis group]	--	--	--	--	--	--	--	--	--	--	--	--	--	--	--	--	--
orf00249	38	ANF35151.1	hypothetical protein BCBMB205_02440 [Bacillus velezensis]	--	--	--	--	--	--	--	--	--	--	--	--	--	--	--	--	--
orf00250	297	WP_032872716.1	MULTISPECIES: transporter [Bacillus subtilis group]	C0SP78|MNEP_BACSU	Manganese efflux system protein MneP	mneP	Bacillus subtilis (strain 168)	COG0053	P	Divalent metal cation (Fe/Co/Zn/Cd) transporter	--	--	--	--	--	--	--	GO:0006810(transport);GO:0006812(cation transport);GO:0055085(transmembrane transport)	GO:0005886(plasma membrane);GO:0016020(membrane);GO:0016021(integral component of membrane)	GO:0008324(cation transmembrane transporter activity)
orf00251	206	WP_032872717.1	MULTISPECIES: NAD(P)H nitroreductase [Bacillus subtilis group]	P96692|MHQN_BACSU	Putative NAD(P)H nitroreductase MhqN	mhqN	Bacillus subtilis (strain 168)	COG0778	C	Nitroreductase	K15976	K15976	putative NAD(P)H nitroreductase [EC:1.-.-.-]	None	None	None	None	None	None	GO:0016491(oxidoreductase activity)
orf00252	312	WP_032872718.1	MULTISPECIES: ring-cleaving dioxygenase [Bacillus subtilis group]	P96693|MHQO_BACSU	Putative ring-cleaving dioxygenase MhqO	mhqO	Bacillus subtilis (strain 168)	COG0346	Q	Catechol 2,3-dioxygenase or other lactoylglutathione lyase family enzyme	K15975	K15975	glyoxalase family protein	None	None	None	None	GO:0055114(oxidation-reduction process)	None	GO:0016491(oxidoreductase activity);GO:0051213(dioxygenase activity)
orf00253	129	WP_007609195.1	MULTISPECIES: oxidoreductase [Bacillus]	P96694|MHQP_BACSU	Putative oxidoreductase MhqP	mhqP	Bacillus subtilis (strain 168)	COG2259	S	Uncharacterized membrane protein YphA, DoxX/SURF4 family	K15977	K15977	putative oxidoreductase	None	None	None	None	GO:0055114(oxidation-reduction process)	GO:0016020(membrane);GO:0016021(integral component of membrane)	GO:0016491(oxidoreductase activity)
orf00254	112	WP_032872719.1	MULTISPECIES: thiol reductase thioredoxin [Bacillus subtilis group]	P96695|YDFQ_BACSU	Thioredoxin-like protein YdfQ	ydfQ	Bacillus subtilis (strain 168)	COG0526	O	Thiol-disulfide isomerase or thioredoxin	--	--	--	--	--	--	--	GO:0006662(glycerol ether metabolic process);GO:0045454(cell redox homeostasis)	None	GO:0015035(protein disulfide oxidoreductase activity)
orf00255	53	CCP20303.1	Putative uncharacterized protein [Bacillus velezensis UCMB5036]	--	--	--	--	--	--	--	--	--	--	--	--	--	--	--	--	--
orf00256	48	ANF35157.1	hypothetical protein BCBMB205_02500 [Bacillus velezensis]	--	--	--	--	--	--	--	--	--	--	--	--	--	--	--	--	--
orf00257	127	WP_003156684.1	MULTISPECIES: membrane protein [Bacillus]	P42248|YCBP_BACSU	Uncharacterized protein YcbP	ycbP	Bacillus subtilis (strain 168)	--	--	--	--	--	--	--	--	--	--	None	GO:0016020(membrane);GO:0016021(integral component of membrane)	None
orf00258	53	ANF35159.1	cobalt-zinc-cadmium resistance protein CzcD [Bacillus velezensis]	--	--	--	--	--	--	--	--	--	--	--	--	--	--	--	--	--
orf00259	143	WP_032872720.1	MULTISPECIES: cell wall hydrolase [Bacillus subtilis group]	P42249|CWLJ_BACSU	Cell wall hydrolase CwlJ	cwlJ	Bacillus subtilis (strain 168)	COG3773	DM	Cell wall hydrolase CwlJ, involved in spore germination	K01449	cwlJ, sleB	N-acetylmuramoyl-L-alanine amidase [EC:3.5.1.28]	None	None	None	None	None	None	GO:0016787(hydrolase activity)
orf00260	56	ANF35161.1	hypothetical protein BCBMB205_02540 [Bacillus velezensis]	--	--	--	--	--	--	--	--	--	--	--	--	--	--	--	--	--
orf00261	583	WP_032872722.1	MULTISPECIES: alkaline phosphatase [Bacillus subtilis group]	P42251|PPBD_BACSU	Alkaline phosphatase D	phoD	Bacillus subtilis (strain 168)	COG3540	P	Phosphodiesterase/alkaline phosphatase D	K01113	phoD	alkaline phosphatase D [EC:3.1.3.1]	ko00790|ko02020	Folate biosynthesis|Two-component system	Metabolism of cofactors and vitamins|Signal transduction	Metabolism|Environmental Information Processing	None	None	GO:0004035(alkaline phosphatase activity);GO:0016787(hydrolase activity)
orf00262	65	WP_003156681.1	MULTISPECIES: protein translocase TatA [Bacillus]	O31467|TATAD_BACSU	Sec-independent protein translocase protein TatAd	tatAd	Bacillus subtilis (strain 168)	COG1826	U	Sec-independent protein translocase protein TatA	K03116	tatA	sec-independent protein translocase protein TatA	ko03060|ko03070	Protein export|Bacterial secretion system	Folding, sorting and degradation|Membrane transport	Genetic Information Processing|Environmental Information Processing	GO:0006810(transport);GO:0009306(protein secretion);GO:0015031(protein transport);GO:0043953(protein transport by the Tat complex)	GO:0005886(plasma membrane);GO:0005887(integral component of plasma membrane);GO:0016020(membrane);GO:0016021(integral component of membrane);GO:0033281(TAT protein transport complex)	GO:0008320(protein transmembrane transporter activity);GO:0008565(protein transporter activity)
orf00263	241	WP_007409026.1	MULTISPECIES: twin arginine-targeting protein translocase TatC [Bacillus]	P42252|TATCD_BACSU	Sec-independent protein translocase protein TatCd	tatC1	Bacillus subtilis (strain 168)	COG0805	U	Sec-independent protein secretion pathway component TatC	K03118	tatC	sec-independent protein translocase protein TatC	ko03060|ko03070	Protein export|Bacterial secretion system	Folding, sorting and degradation|Membrane transport	Genetic Information Processing|Environmental Information Processing	--	--	--
orf00264	215	WP_032872725.1	MULTISPECIES: pyroglutamyl-peptidase I [Bacillus subtilis group]	A7Z119|PCP_BACVZ	Pyrrolidone-carboxylate peptidase	pcp	Bacillus velezensis (strain DSM 23117 / BGSC 10A6 / FZB42)	COG2039	O	Pyrrolidone-carboxylate peptidase (N-terminal pyroglutamyl peptidase)	K01304	pcp	pyroglutamyl-peptidase [EC:3.4.19.3]	None	None	None	None	--	--	--
orf00265	375	WP_032872727.1	MULTISPECIES: aminotransferase [Bacillus subtilis group]	P42253|YCBU_BACSU	Uncharacterized aminotransferase YcbU	ycbU	Bacillus subtilis (strain 168)	COG0520	E	Selenocysteine lyase/Cysteine desulfurase	--	--	--	--	--	--	--	--	--	--
orf00266	477	WP_032872729.1	MULTISPECIES: lincomycin efflux MFS transporter Lmr(B) [Bacillus subtilis group]	O35018|LMRB_BACSU	Lincomycin resistance protein LmrB	lmrB	Bacillus subtilis (strain 168)	COG0477	GEPR	MFS family permease	K18926	lmrB	MFS transporter, DHA2 family, lincomycin resistance protein	None	None	None	None	GO:0006810(transport);GO:0055085(transmembrane transport)	GO:0005886(plasma membrane);GO:0016020(membrane);GO:0016021(integral component of membrane)	None
orf00267	188	WP_032872731.1	MULTISPECIES: TetR family transcriptional regulator [Bacillus subtilis group]	O34619|LMRA_BACSU	HTH-type transcriptional regulator LmrA	lmrA	Bacillus subtilis (strain 168)	COG1309	K	DNA-binding transcriptional regulator, AcrR family	K18939	lmrA, yxaF	TetR/AcrR family transcriptional regulator, lmrAB and yxaGH operons repressor	None	None	None	None	GO:0006351(transcription, DNA-templated);GO:0006355(regulation of transcription, DNA-templated)	None	GO:0003677(DNA binding)
orf00268	371	WP_032872734.1	MULTISPECIES: L-asparaginase [Bacillus subtilis group]	O34482|ASPG2_BACSU	L-asparaginase 2	ansZ	Bacillus subtilis (strain 168)	COG0252	JU	L-asparaginase/archaeal Glu-tRNAGln amidotransferase subunit D	K01424	E3.5.1.1, ansA, ansB	L-asparaginase [EC:3.5.1.1]	ko00250|ko00460	Alanine, aspartate and glutamate metabolism|Cyanoamino acid metabolism	Amino acid metabolism|Metabolism of other amino acids	Metabolism|Metabolism	GO:0006520(cellular amino acid metabolic process);GO:0006528(asparagine metabolic process)	None	GO:0004067(asparaginase activity)
orf00269	214	WP_032872735.1	MULTISPECIES: esterase [Bacillus subtilis group]	P37957|ESTA_BACSU	Lipase EstA	estA	Bacillus subtilis (strain 168)	COG1075	I	Triacylglycerol esterase/lipase EstA, alpha/beta hydrolase fold	K01046	lip, TGL2	triacylglycerol lipase [EC:3.1.1.3]	ko00561	Glycerolipid metabolism	Lipid metabolism	Metabolism	None	GO:0016020(membrane);GO:0016021(integral component of membrane)	GO:0016787(hydrolase activity)
orf00270	356	WP_032872737.1	MULTISPECIES: hypothetical protein [Bacillus subtilis group]	O34478|YCCF_BACSU	Uncharacterized protein YccF	yccF	Bacillus subtilis (strain 168)	COG1405|COG3012	K|S	Transcription initiation factor TFIIIB, Brf1 subunit/Transcription initiation factor TFIIB|Uncharacterized conserved protein YchJ, contains N- and C-terminal SEC-C domains	K07039	K07039	uncharacterized protein	None	None	None	None	None	None	GO:0003677(DNA binding)
orf00271	122	WP_014416832.1	MULTISPECIES: oxidoreductase ion channel protein IolS [Bacillus]	P46905|YCCK_BACSU	Uncharacterized oxidoreductase YccK	yccK	Bacillus subtilis (strain 168)	COG0667	R	Predicted oxidoreductase (related to aryl-alcohol dehydrogenase)	--	--	--	--	--	--	--	GO:0055114(oxidation-reduction process)	None	GO:0016491(oxidoreductase activity)
orf00272	191	WP_007609226.1	MULTISPECIES: oxidoreductase ion channel protein IolS [Bacillus]	P46905|YCCK_BACSU	Uncharacterized oxidoreductase YccK	yccK	Bacillus subtilis (strain 168)	COG0667	R	Predicted oxidoreductase (related to aryl-alcohol dehydrogenase)	--	--	--	--	--	--	--	GO:0055114(oxidation-reduction process)	None	GO:0016491(oxidoreductase activity)
orf00273	331	WP_032872739.1	MULTISPECIES: DUF4352 domain-containing protein [Bacillus subtilis group]	O34538|YCDA_BACSU	Uncharacterized lipoprotein YcdA	ycdA	Bacillus subtilis (strain 168)	--	--	--	--	--	--	--	--	--	--	--	--	--
orf00274	467	ANF35173.1	hypothetical protein BCBMB205_02680 [Bacillus velezensis]	O34621|YCDB_BACSU	Uncharacterized protein YcdB	ycdB	Bacillus subtilis (strain 168)	--	--	--	--	--	--	--	--	--	--	--	--	--
orf00275	452	WP_032872743.1	MULTISPECIES: DUF4901 domain-containing protein [Bacillus subtilis group]	O34772|YCDC_BACSU	Uncharacterized protein YcdC	ycdC	Bacillus subtilis (strain 168)	--	--	--	--	--	--	--	--	--	--	--	--	--
orf00276	167	WP_032872745.1	MULTISPECIES: peptidase M15 [Bacillus subtilis group]	O34360|CWLK_BACSU	Peptidoglycan L-alanyl-D-glutamate endopeptidase CwlK	cwlK	Bacillus subtilis (strain 168)	COG1876	M	LD-carboxypeptidase LdcB, LAS superfamily	K17733	cwlK	peptidoglycan LD-endopeptidase CwlK [EC:3.4.-.-]	None	None	None	None	None	None	GO:0004180(carboxypeptidase activity)
orf00277	373	WP_032872747.1	MULTISPECIES: aspartate phosphatase [Bacillus subtilis group]	O34327|RAPJ_BACSU	Response regulator aspartate phosphatase J	rapJ	Bacillus subtilis (strain 168)	COG0457	R	Tetratricopeptide (TPR) repeat	K06368	rapJ	response regulator aspartate phosphatase J [EC:3.1.-.-]	None	None	None	None	None	None	GO:0016787(hydrolase activity)
orf00278	259	WP_032872749.1	MULTISPECIES: sugar dehydrogenase [Bacillus subtilis group]	P80869|DHG2_BACSU	Glucose 1-dehydrogenase 2	ycdF	Bacillus subtilis (strain 168)	COG1028	IQR	NAD(P)-dependent dehydrogenase, short-chain alcohol dehydrogenase family	K00034	gdh	glucose 1-dehydrogenase [EC:1.1.1.47]	ko00030	Pentose phosphate pathway	Carbohydrate metabolism	Metabolism	--	--	--
orf00279	559	WP_032872751.1	MULTISPECIES: alpha-glucosidase [Bacillus subtilis group]	O34364|O16G2_BACSU	Probable oligo-1,6-glucosidase 2	ycdG	Bacillus subtilis (strain 168)	COG0366	G	Glycosidase	K01182	IMA, malL	oligo-1,6-glucosidase [EC:3.2.1.10]	ko00052|ko00500	Galactose metabolism|Starch and sucrose metabolism	Carbohydrate metabolism|Carbohydrate metabolism	Metabolism|Metabolism	--	--	--
orf00280	334	ANF35179.1	zinc transport system substrate-binding protein [Bacillus velezensis]	O34966|ZNUA_BACSU	High-affinity zinc uptake system binding-protein ZnuA	znuA	Bacillus subtilis (strain 168)	COG0803	P	ABC-type Zn uptake system ZnuABC, Zn-binding component ZnuA	K09815	znuA	zinc transport system substrate-binding protein	ko02010	ABC transporters	Membrane transport	Environmental Information Processing	--	--	--
orf00281	231	EIF11837.1	zinc ABC transporter [Bacillus sp. 5B6]	O34946|ZNUC_BACSU	High-affinity zinc uptake system ATP-binding protein ZnuC	znuC	Bacillus subtilis (strain 168)	COG1121	P	ABC-type Mn2+/Zn2+ transport system, ATPase component	K09817	znuC	zinc transport system ATP-binding protein [EC:3.6.3.-]	ko02010	ABC transporters	Membrane transport	Environmental Information Processing	None	None	GO:0000166(nucleotide binding);GO:0005524(ATP binding);GO:0016787(hydrolase activity);GO:0016887(ATPase activity)
orf00282	262	AFJ60352.1	zinc transport system permease protein [Bacillus amyloliquefaciens Y2]	O34610|ZNUB_BACSU	High-affinity zinc uptake system membrane protein ZnuB	znuB	Bacillus subtilis (strain 168)	COG1108	P	ABC-type Mn2+/Zn2+ transport system, permease component	K09816	znuB	zinc transport system permease protein	ko02010	ABC transporters	Membrane transport	Environmental Information Processing	GO:0006810(transport)	GO:0005886(plasma membrane);GO:0016020(membrane);GO:0016021(integral component of membrane)	GO:0005524(ATP binding);GO:0042626(ATPase activity, coupled to transmembrane movement of substances)
orf00283	331	ANF35182.1	hypothetical protein BCBMB205_02770 [Bacillus velezensis]	O34504|YCEB_BACSU	Uncharacterized protein YceB	yceB	Bacillus subtilis (strain 168)	COG2141	HR	Flavin-dependent oxidoreductase, luciferase family (includes alkanesulfonate monooxygenase SsuD and methylene tetrahydromethanopterin reductase)	--	--	--	--	--	--	--	--	--	--
orf00284	198	WP_003156649.1	MULTISPECIES: stress protein [Bacillus]	P81100|SCP2_BACSU	Stress response protein SCP2	yceC	Bacillus subtilis (strain 168)	COG2310	T	Stress response protein SCP2	--	--	--	--	--	--	--	GO:0006950(response to stress)	None	None
orf00285	193	WP_003156648.1	MULTISPECIES: chemical-damaging agent resistance protein C [Bacillus]	P80875|G16U_BACSU	General stress protein 16U	yceD	Bacillus subtilis (strain 168)	COG2310	T	Stress response protein SCP2	K05795	terD	tellurium resistance protein TerD	None	None	None	None	GO:0006950(response to stress)	None	None
orf00286	192	WP_032872756.1	MULTISPECIES: chemical-damaging agent resistance protein C [Bacillus subtilis group]	O34384|YCEE_BACSU	Uncharacterized protein YceE	yceE	Bacillus subtilis (strain 168)	COG2310	T	Stress response protein SCP2	K05795	terD	tellurium resistance protein TerD	None	None	None	None	GO:0006950(response to stress)	None	None
orf00287	257	WP_003156644.1	MULTISPECIES: membrane protein [Bacillus]	O34447|YCEF_BACSU	Uncharacterized membrane protein YceF	yceF	Bacillus subtilis (strain 168)	COG0861	P	Membrane protein TerC, possibly involved in tellurium resistance	--	--	--	--	--	--	--	None	GO:0016020(membrane);GO:0016021(integral component of membrane)	None
orf00288	540	WP_032872758.1	MULTISPECIES: hypothetical protein [Bacillus subtilis group]	O34809|YCEG_BACSU	Uncharacterized protein YceG	yceG	Bacillus subtilis (strain 168)	--	--	--	--	--	--	--	--	--	--	--	--	--
orf00289	362	WP_032872760.1	MULTISPECIES: toxic anion resistance protein [Bacillus subtilis group]	O34833|YCEH_BACSU	Uncharacterized protein YceH	yceH	Bacillus subtilis (strain 168)	COG3853	V	Uncharacterized conserved protein YaaN involved in tellurite resistance	--	--	--	--	--	--	--	--	--	--
orf00290	400	WP_032872762.1	MULTISPECIES: MFS transporter [Bacillus subtilis group]	O34691|NAIP_BACSU	Putative niacin/nicotinamide transporter NaiP	naiP	Bacillus subtilis (strain 168)	COG0477	GEPR	MFS family permease	K08369	ydjE	MFS transporter, putative metabolite:H+ symporter	None	None	None	None	GO:0055085(transmembrane transport)	GO:0016020(membrane);GO:0016021(integral component of membrane)	GO:0005215(transporter activity)
orf00291	71	ANF35190.1	hypothetical protein BCBMB205_02850 [Bacillus velezensis]	--	--	--	--	--	--	--	--	--	--	--	--	--	--	--	--	--
orf00292	418	WP_015416756.1	MULTISPECIES: glycine/betaine ABC transporter ATP-binding protein [Bacillus]	P46920|OPUAA_BACSU	Glycine betaine transport ATP-binding protein OpuAA	opuAA	Bacillus subtilis (strain 168)	COG0517|COG4175	T|E	CBS domain|ABC-type proline/glycine betaine transport system, ATPase component	K02000	proV	glycine betaine/proline transport system ATP-binding protein [EC:3.6.3.32]	ko02010	ABC transporters	Membrane transport	Environmental Information Processing	GO:0031460(glycine betaine transport)	GO:0016020(membrane)	GO:0000166(nucleotide binding);GO:0005524(ATP binding);GO:0015418(quaternary-ammonium-compound-transporting ATPase activity);GO:0016787(hydrolase activity);GO:0016887(ATPase activity)
orf00293	282	WP_003156639.1	MULTISPECIES: glycine/betaine ABC transporter [Bacillus]	P46921|OPUAB_BACSU	Glycine betaine transport system permease protein OpuAB	opuAB	Bacillus subtilis (strain 168)	COG4176	E	ABC-type proline/glycine betaine transport system, permease component	K02001	proW	glycine betaine/proline transport system permease protein	ko02010	ABC transporters	Membrane transport	Environmental Information Processing	GO:0006810(transport)	GO:0005886(plasma membrane);GO:0016020(membrane);GO:0016021(integral component of membrane)	None
orf00294	293	WP_032872764.1	MULTISPECIES: glycine/betaine ABC transporter [Bacillus subtilis group]	P46922|OPUAC_BACSU	Glycine betaine-binding protein OpuAC	opuAC	Bacillus subtilis (strain 168)	COG2113	E	ABC-type proline/glycine betaine transport system, periplasmic component	K02002	proX	glycine betaine/proline transport system substrate-binding protein	ko02010	ABC transporters	Membrane transport	Environmental Information Processing	GO:0006810(transport)	None	GO:0005215(transporter activity)
orf00295	373	WP_032872766.1	MULTISPECIES: amidohydrolase [Bacillus subtilis group]	P54983|AMHX_BACSU	Amidohydrolase AmhX	amhX	Bacillus subtilis (strain 168)	COG1473	R	Metal-dependent amidase/aminoacylase/carboxypeptidase	K14665	amhX	amidohydrolase [EC:3.5.1.-]	None	None	None	None	--	--	--
orf00296	477	WP_007609251.1	MULTISPECIES: membrane protein [Bacillus]	P55908|YCGA_BACSU	Uncharacterized protein YcgA	ycgA	Bacillus subtilis (strain 168)	COG1288	R	Uncharacterized membrane protein YfcC, ion transporter superfamily	--	--	--	--	--	--	--	None	GO:0016020(membrane);GO:0016021(integral component of membrane)	None
orf00297	162	WP_015416759.1	MULTISPECIES: hypothetical protein [Bacillus]	P55909|YCGB_BACSU	Uncharacterized protein YcgB	ycgB	Bacillus subtilis (strain 168)	--	--	--	--	--	--	--	--	--	--	None	GO:0016020(membrane);GO:0016021(integral component of membrane)	None
orf00298	490	ANF35197.1	alpha-amylase [Bacillus velezensis]	P00691|AMY_BACSU	Alpha-amylase	amyE	Bacillus subtilis (strain 168)	COG0366	G	Glycosidase	K01176	AMY, amyA, malS	alpha-amylase [EC:3.2.1.1]	ko00500|ko04973	Starch and sucrose metabolism|Carbohydrate digestion and absorption	Carbohydrate metabolism|Digestive system	Metabolism|Organismal Systems	--	--	--
orf00299	53	WP_007609255.1	MULTISPECIES: alpha-amylase [Bacillus]	P00691|AMY_BACSU	Alpha-amylase	amyE	Bacillus subtilis (strain 168)	COG0366	G	Glycosidase	K01176	AMY, amyA, malS	alpha-amylase [EC:3.2.1.1]	ko00500|ko04973	Starch and sucrose metabolism|Carbohydrate digestion and absorption	Carbohydrate metabolism|Digestive system	Metabolism|Organismal Systems	--	--	--
orf00300	317	WP_007609256.1	MULTISPECIES: L-lactate dehydrogenase [Bacillus]	A7Z152|LDH_BACVZ	L-lactate dehydrogenase	ldh	Bacillus velezensis (strain DSM 23117 / BGSC 10A6 / FZB42)	COG0039	C	Malate/lactate dehydrogenase	K00016	LDH, ldh	L-lactate dehydrogenase [EC:1.1.1.27]	ko00010|ko00270|ko00620|ko00640|ko04922	Glycolysis / Gluconeogenesis|Cysteine and methionine metabolism|Pyruvate metabolism|Propanoate metabolism|Glucagon signaling pathway	Carbohydrate metabolism|Amino acid metabolism|Carbohydrate metabolism|Carbohydrate metabolism|Endocrine system	Metabolism|Metabolism|Metabolism|Metabolism|Organismal Systems	GO:0005975(carbohydrate metabolic process);GO:0006096(glycolytic process);GO:0019752(carboxylic acid metabolic process);GO:0055114(oxidation-reduction process)	GO:0005737(cytoplasm)	GO:0003824(catalytic activity);GO:0004459(L-lactate dehydrogenase activity);GO:0016491(oxidoreductase activity);GO:0016616(oxidoreductase activity, acting on the CH-OH group of donors, NAD or NADP as acceptor)
orf00301	510	WP_032872768.1	MULTISPECIES: MFS transporter [Bacillus subtilis group]	P96712|BMR3_BACSU	Multidrug resistance protein 3	bmr3	Bacillus subtilis (strain 168)	COG2814	G	Predicted arabinose efflux permease, MFS family	--	--	--	--	--	--	--	--	--	--
orf00302	153	WP_032872770.1	MULTISPECIES: MarR family transcriptional regulator [Bacillus subtilis group]	O31472|YCGE_BACSU	Uncharacterized HTH-type transcriptional regulator YcgE	ycgE	Bacillus subtilis (strain 168)	COG1846	K	DNA-binding transcriptional regulator, MarR family	--	--	--	--	--	--	--	GO:0006351(transcription, DNA-templated);GO:0006355(regulation of transcription, DNA-templated)	None	GO:0003677(DNA binding);GO:0003700(DNA-binding transcription factor activity)
orf00303	209	WP_007409057.1	MULTISPECIES: amino acid transporter [Bacillus]	P94381|YCGF_BACSU	Putative amino acid efflux protein YcgF	ycgF	Bacillus subtilis (strain 168)	COG1280	E	Threonine/homoserine/homoserine lactone efflux protein	--	--	--	--	--	--	--	GO:0006865(amino acid transport)	GO:0005886(plasma membrane);GO:0016020(membrane);GO:0016021(integral component of membrane)	None
orf00304	253	WP_032872772.1	MULTISPECIES: hypothetical protein [Bacillus subtilis group]	P94382|YCGG_BACSU	Uncharacterized protein YcgG	ycgG	Bacillus subtilis (strain 168)	COG3403	S	Uncharacterized protein YcgG, contains conserved FPC and CPF motifs	K09190	K09190	uncharacterized protein	None	None	None	None	--	--	--
orf00305	442	WP_029973917.1	MULTISPECIES: transporter [Bacillus subtilis group]	P94383|YCGH_BACSU	Uncharacterized transporter YcgH	ycgH	Bacillus subtilis (strain 168)	COG1113	E	L-asparagine transporter and related permeases	--	--	--	--	--	--	--	GO:0003333(amino acid transmembrane transport);GO:0006810(transport);GO:0055085(transmembrane transport)	GO:0016020(membrane);GO:0016021(integral component of membrane)	GO:0015171(amino acid transmembrane transporter activity)
orf00306	198	WP_011996295.1	MULTISPECIES: hypothetical protein [Bacillus]	O31473|YCGI_BACSU	Uncharacterized protein YcgI	ycgI	Bacillus subtilis (strain 168)	COG3665	S	Uncharacterized conserved protein YcgI, DUF1989 family	K09967	K09967	uncharacterized protein	None	None	None	None	GO:0032259(methylation)	None	GO:0008168(methyltransferase activity);GO:0016740(transferase activity)
orf00307	272	WP_007409061.1	MULTISPECIES: NAD(+) synthetase [Bacillus]	A7Z159|NADE_BACVZ	NH(3)-dependent NAD(+) synthetase	nadE	Bacillus velezensis (strain DSM 23117 / BGSC 10A6 / FZB42)	COG0171	H	NH3-dependent NAD+ synthetase	K01916	nadE	NAD+ synthase [EC:6.3.1.5]	ko00760	Nicotinate and nicotinamide metabolism	Metabolism of cofactors and vitamins	Metabolism	GO:0009435(NAD biosynthetic process)	None	GO:0000166(nucleotide binding);GO:0003952(NAD+ synthase (glutamine-hydrolyzing) activity);GO:0005524(ATP binding);GO:0008795(NAD+ synthase activity);GO:0016874(ligase activity)
orf00308	94	WP_032872774.1	MULTISPECIES: antimicrobial peptide, Lci [Bacillus subtilis group]	P82243|BLCI_BACIU	Antimicrobial peptide LCI	unknown	Bacillus subtilis	--	--	--	--	--	--	--	--	--	--	--	--	--
orf00309	198	ANF35208.1	tmrB [Bacillus velezensis]	P12921|TMRB_BACSU	Tunicamycin resistance protein	tmrB	Bacillus subtilis (strain 168)	COG3265	G	Gluconate kinase	--	--	--	--	--	--	--	--	--	--
orf00310	262	WP_032872776.1	MULTISPECIES: xylose isomerase [Bacillus subtilis group]	--	--	--	--	COG1082	G	Sugar phosphate isomerase/epimerase	K15652	asbF	3-dehydroshikimate dehydratase [EC:4.2.1.118]	ko00400	Phenylalanine, tyrosine and tryptophan biosynthesis	Amino acid metabolism	Metabolism	--	--	--
orf00311	436	WP_032872777.1	MULTISPECIES: MFS transporter [Bacillus subtilis group]	P0AA77|DGOT_ECOL6	D-galactonate transporter	dgoT	Escherichia coli O6:H1 (strain CFT073 / ATCC 700928 / UPEC)	COG2271	G	Sugar phosphate permease	K08194	dgoT	MFS transporter, ACS family, D-galactonate transporter	None	None	None	None	GO:0006810(transport);GO:0055085(transmembrane transport)	GO:0016020(membrane);GO:0016021(integral component of membrane)	GO:0005215(transporter activity)
orf00312	186	WP_032872779.1	MULTISPECIES: shikimate kinase [Bacillus subtilis group]	P37944|AROK_BACSU	Shikimate kinase	aroK	Bacillus subtilis (strain 168)	COG0703	E	Shikimate kinase	K00891	E2.7.1.71, aroK, aroL	shikimate kinase [EC:2.7.1.71]	ko00400	Phenylalanine, tyrosine and tryptophan biosynthesis	Amino acid metabolism	Metabolism	GO:0008652(cellular amino acid biosynthetic process);GO:0009073(aromatic amino acid family biosynthetic process);GO:0009423(chorismate biosynthetic process);GO:0016310(phosphorylation)	GO:0005737(cytoplasm)	GO:0000166(nucleotide binding);GO:0000287(magnesium ion binding);GO:0004765(shikimate kinase activity);GO:0005524(ATP binding);GO:0016301(kinase activity);GO:0016740(transferase activity);GO:0046872(metal ion binding)
orf00313	318	WP_032872781.1	MULTISPECIES: cephalosporin deacetylase [Bacillus subtilis group]	P94388|CAH_BACSU	Cephalosporin-C deacetylase	cah	Bacillus subtilis (strain 168)	COG3458	Q	Cephalosporin-C deacetylase or related acetyl esterase	K01060	cah	cephalosporin-C deacetylase [EC:3.1.1.41]	ko00311	Penicillin and cephalosporin biosynthesis	Biosynthesis of other secondary metabolites	Metabolism	None	None	GO:0016787(hydrolase activity);GO:0046555(acetylxylan esterase activity);GO:0047739(cephalosporin-C deacetylase activity)
orf00314	256	WP_032872784.1	MULTISPECIES: hypothetical protein [Bacillus subtilis group]	P94389|YCGL_BACSU	Uncharacterized protein YcgL	ycgL	Bacillus subtilis (strain 168)	COG3541	R	Predicted nucleotidyltransferase	K07074	K07074	uncharacterized protein	None	None	None	None	None	None	GO:0016740(transferase activity)
orf00315	47	CDG28292.1	conserved protein of unknown function [Bacillus velezensis UCMB5033]	--	--	--	--	--	--	--	--	--	--	--	--	--	--	--	--	--
orf00316	305	ABS72743.1	YcgM [Bacillus amyloliquefaciens subsp. plantarum str. FZB42]	P94390|PROD2_BACSU	Proline dehydrogenase 2	putB	Bacillus subtilis (strain 168)	COG0506	E	Proline dehydrogenase	K00318	PRODH, fadM, putB	proline dehydrogenase [EC:1.5.5.2]	ko00330	Arginine and proline metabolism	Amino acid metabolism	Metabolism	GO:0010133(proline catabolic process to glutamate);GO:0055114(oxidation-reduction process)	None	GO:0004657(proline dehydrogenase activity);GO:0016491(oxidoreductase activity)
orf00317	515	EIF11869.1	1-pyrroline-5-carboxylate dehydrogenase [Bacillus sp. 5B6]	P94391|ROCA2_BACSU	1-pyrroline-5-carboxylate dehydrogenase 2	putC	Bacillus subtilis (strain 168)	COG1012	C	Acyl-CoA reductase or other NAD-dependent aldehyde dehydrogenase	K00294	E1.2.1.88	1-pyrroline-5-carboxylate dehydrogenase [EC:1.2.1.88]	ko00250|ko00330	Alanine, aspartate and glutamate metabolism|Arginine and proline metabolism	Amino acid metabolism|Amino acid metabolism	Metabolism|Metabolism	GO:0006537(glutamate biosynthetic process);GO:0008152(metabolic process);GO:0010133(proline catabolic process to glutamate);GO:0055114(oxidation-reduction process)	None	GO:0003842(1-pyrroline-5-carboxylate dehydrogenase activity);GO:0016491(oxidoreductase activity);GO:0016620(oxidoreductase activity, acting on the aldehyde or oxo group of donors, NAD or NADP as acceptor)
orf00318	476	WP_007609276.1	MULTISPECIES: sodium:proline symporter [Bacillus subtilis group]	P94392|PUTP_BACSU	High-affinity proline transporter PutP	putP	Bacillus subtilis (strain 168)	COG0591	E	Na+/proline symporter	K11928	putP	sodium/proline symporter	None	None	None	None	GO:0006810(transport);GO:0015824(proline transport);GO:0055085(transmembrane transport)	GO:0005886(plasma membrane);GO:0016020(membrane);GO:0016021(integral component of membrane)	GO:0005215(transporter activity);GO:0005298(proline:sodium symporter activity);GO:0031402(sodium ion binding)
orf00319	411	WP_003156600.1	MULTISPECIES: hypothetical protein [Bacillus]	P94393|PUTR_BACSU	Proline-responsive transcriptional activator PutR	putR	Bacillus subtilis (strain 168)	COG2508	K	DNA-binding transcriptional regulator, PucR family	--	--	--	--	--	--	--	--	--	--
orf00320	336	WP_032872786.1	MULTISPECIES: thioredoxin reductase [Bacillus subtilis group]	A7Z171|FENR1_BACVZ	Ferredoxin--NADP reductase 1	RBAM_003480	Bacillus velezensis (strain DSM 23117 / BGSC 10A6 / FZB42)	COG0492	O	Thioredoxin reductase	K00384	trxB, TRR	thioredoxin reductase (NADPH) [EC:1.8.1.9]	ko00450	Selenocompound metabolism	Metabolism of other amino acids	Metabolism	--	--	--
orf00321	479	WP_032872788.1	MULTISPECIES: uroporphyrin-III methyltransferase [Bacillus subtilis group]	P42437|NASF_BACSU	Uroporphyrinogen-III C-methyltransferase	nasF	Bacillus subtilis (strain 168)	COG0007|COG1587	H|H	Uroporphyrinogen-III methylase (siroheme synthase)|Uroporphyrinogen-III synthase	K13542	cobA-hemD	uroporphyrinogen III methyltransferase / synthase [EC:2.1.1.107 4.2.1.75]	ko00860	Porphyrin and chlorophyll metabolism	Metabolism of cofactors and vitamins	Metabolism	--	--	--
orf00322	106	WP_032872790.1	MULTISPECIES: nitrite reductase [Bacillus subtilis group]	P42436|NASE_BACSU	Assimilatory nitrite reductase [NAD(P)H] small subunit	nasE	Bacillus subtilis (strain 168)	COG2146	PQ	Ferredoxin subunit of nitrite reductase or a ring-hydroxylating dioxygenase	K00363	nirD	nitrite reductase (NADH) small subunit [EC:1.7.1.15]	ko00910	Nitrogen metabolism	Energy metabolism	Metabolism	GO:0042128(nitrate assimilation);GO:0055114(oxidation-reduction process)	None	GO:0008942(nitrite reductase [NAD(P)H] activity);GO:0016491(oxidoreductase activity);GO:0046872(metal ion binding);GO:0051536(iron-sulfur cluster binding);GO:0051537(2 iron, 2 sulfur cluster binding)
orf00323	805	WP_032872792.1	MULTISPECIES: nitrite reductase large subunit [Bacillus subtilis group]	P42435|NASD_BACSU	Nitrite reductase [NAD(P)H]	nasD	Bacillus subtilis (strain 168)	COG1251	C	NAD(P)H-nitrite reductase, large subunit	K00362	nirB	nitrite reductase (NADH) large subunit [EC:1.7.1.15]	ko00910	Nitrogen metabolism	Energy metabolism	Metabolism	GO:0042128(nitrate assimilation);GO:0055114(oxidation-reduction process)	None	GO:0008942(nitrite reductase [NAD(P)H] activity);GO:0016491(oxidoreductase activity);GO:0020037(heme binding);GO:0046872(metal ion binding);GO:0050660(flavin adenine dinucleotide binding);GO:0050661(NADP binding);GO:0051536(iron-sulfur cluster binding);GO:0051539(4 iron, 4 sulfur cluster binding)
orf00324	710	WP_032872794.1	MULTISPECIES: nitrite reductase [Bacillus subtilis group]	P42434|NASC_BACSU	Assimilatory nitrate reductase catalytic subunit	nasC	Bacillus subtilis (strain 168)	COG0243	C	Anaerobic selenocysteine-containing dehydrogenase	K00372	nasA	assimilatory nitrate reductase catalytic subunit [EC:1.7.99.-]	ko00910	Nitrogen metabolism	Energy metabolism	Metabolism	GO:0055114(oxidation-reduction process)	None	GO:0016491(oxidoreductase activity);GO:0030151(molybdenum ion binding);GO:0046872(metal ion binding);GO:0051536(iron-sulfur cluster binding)
orf00325	775	WP_032872796.1	MULTISPECIES: nitrite reductase large subunit [Bacillus subtilis group]	P42433|NASB_BACSU	Assimilatory nitrate reductase electron transfer subunit	nasB	Bacillus subtilis (strain 168)	COG1251	C	NAD(P)H-nitrite reductase, large subunit	K00362	nirB	nitrite reductase (NADH) large subunit [EC:1.7.1.15]	ko00910	Nitrogen metabolism	Energy metabolism	Metabolism	--	--	--
orf00326	401	WP_032872798.1	MULTISPECIES: MFS transporter [Bacillus subtilis group]	P42432|NASA_BACSU	Nitrate transporter	nasA	Bacillus subtilis (strain 168)	COG2223	P	Nitrate/nitrite transporter NarK	K02575	NRT, narK, nrtP, nasA	MFS transporter, NNP family, nitrate/nitrite transporter	ko00910	Nitrogen metabolism	Energy metabolism	Metabolism	GO:0015706(nitrate transport);GO:0015707(nitrite transport);GO:0055085(transmembrane transport)	GO:0016020(membrane);GO:0016021(integral component of membrane)	GO:0015112(nitrate transmembrane transporter activity);GO:0015113(nitrite transmembrane transporter activity)
orf00327	400	WP_032872800.1	MULTISPECIES: GTP-binding protein [Bacillus subtilis group]	P94400|YCIC_BACSU	Putative metal chaperone YciC	yciC	Bacillus subtilis (strain 168)	COG0523	R	GTPase, G3E family	--	--	--	--	--	--	--	--	--	--
orf00328	378	WP_032872802.1	MULTISPECIES: glutathione-dependent formaldehyde dehydrogenase [Bacillus subtilis group]	O06012|ADHB_BACSU	Uncharacterized zinc-type alcohol dehydrogenase-like protein AdhB	adhB	Bacillus subtilis (strain 168)	COG1063	ER	Threonine dehydrogenase or related Zn-dependent dehydrogenase	K00121	frmA, ADH5, adhC	S-(hydroxymethyl)glutathione dehydrogenase / alcohol dehydrogenase [EC:1.1.1.284 1.1.1.1]	ko00010|ko00071|ko00350|ko00625|ko00626|ko00680|ko00830|ko00980|ko00982|ko05204	Glycolysis / Gluconeogenesis|Fatty acid degradation|Tyrosine metabolism|Chloroalkane and chloroalkene degradation|Naphthalene degradation|Methane metabolism|Retinol metabolism|Metabolism of xenobiotics by cytochrome P450|Drug metabolism - cytochrome P450|Chemical carcinogenesis	Carbohydrate metabolism|Lipid metabolism|Amino acid metabolism|Xenobiotics biodegradation and metabolism|Xenobiotics biodegradation and metabolism|Energy metabolism|Metabolism of cofactors and vitamins|Xenobiotics biodegradation and metabolism|Xenobiotics biodegradation and metabolism|Cancers: Overview	Metabolism|Metabolism|Metabolism|Metabolism|Metabolism|Metabolism|Metabolism|Metabolism|Metabolism|Human Diseases	GO:0055114(oxidation-reduction process)	None	GO:0008270(zinc ion binding);GO:0016491(oxidoreductase activity);GO:0046872(metal ion binding);GO:0051903(S-(hydroxymethyl)glutathione dehydrogenase activity)
orf00329	144	WP_021494203.1	MULTISPECIES: RDD family protein [Bacillus]	P42401|YCKC_BACSU	Uncharacterized protein YckC	yckC	Bacillus subtilis (strain 168)	COG1714	S	Uncharacterized membrane protein YckC, RDD family	--	--	--	--	--	--	--	None	GO:0016020(membrane);GO:0016021(integral component of membrane)	None
orf00330	107	WP_032872805.1	MULTISPECIES: hypothetical protein [Bacillus subtilis group]	P42402|YCKD_BACSU	Uncharacterized protein YckD	yckD	Bacillus subtilis (strain 168)	--	--	--	--	--	--	--	--	--	--	--	--	--
orf00331	74	WP_032872807.1	MULTISPECIES: hypothetical protein [Bacillus subtilis group]	P42403|BGLC_BACSU	Aryl-phospho-beta-D-glucosidase BglC	bglC	Bacillus subtilis (strain 168)	COG2723	G	Beta-glucosidase/6-phospho-beta-glucosidase/beta-galactosidase	K01223	E3.2.1.86B, bglA	6-phospho-beta-glucosidase [EC:3.2.1.86]	ko00010|ko00500	Glycolysis / Gluconeogenesis|Starch and sucrose metabolism	Carbohydrate metabolism|Carbohydrate metabolism	Metabolism|Metabolism	GO:0005975(carbohydrate metabolic process);GO:0008152(metabolic process)	None	GO:0004553(hydrolase activity, hydrolyzing O-glycosyl compounds);GO:0016787(hydrolase activity);GO:0016798(hydrolase activity, acting on glycosyl bonds)
orf00332	132	WP_032872809.1	MULTISPECIES: peptidase S24 [Bacillus subtilis group]	P12669|NIN_BACSU	DNA-entry nuclease inhibitor	nin	Bacillus subtilis (strain 168)	--	--	--	--	--	--	--	--	--	--	--	--	--
orf00333	145	CAE02625.1	NucA [Bacillus velezensis FZB42]	P12667|NUCA_BACSU	DNA-entry nuclease	nucA	Bacillus subtilis (strain 168)	COG3209	R	Uncharacterized conserved protein RhaS, contains 28 RHS repeats	--	--	--	--	--	--	--	None	None	GO:0004519(endonuclease activity);GO:0016787(hydrolase activity)
orf00334	185	WP_032872811.1	MULTISPECIES: 6-phospho 3-hexuloisomerase [Bacillus subtilis group]	P42404|PHI_BACSU	3-hexulose-6-phosphate isomerase	hxlB	Bacillus subtilis (strain 168)	COG0794	GM	D-arabinose 5-phosphate isomerase GutQ	K08094	hxlB	6-phospho-3-hexuloisomerase [EC:5.3.1.27]	ko00030|ko00680	Pentose phosphate pathway|Methane metabolism	Carbohydrate metabolism|Energy metabolism	Metabolism|Metabolism	GO:0005975(carbohydrate metabolic process)	None	GO:0016853(isomerase activity);GO:0030246(carbohydrate binding)
orf00335	211	EIF11886.1	HxlA [Bacillus sp. 5B6]	P42405|HPS_BACSU	3-hexulose-6-phosphate synthase	hxlA	Bacillus subtilis (strain 168)	COG0269	G	3-keto-L-gulonate-6-phosphate decarboxylase	K08093	hxlA	3-hexulose-6-phosphate synthase [EC:4.1.2.43]	ko00030|ko00680	Pentose phosphate pathway|Methane metabolism	Carbohydrate metabolism|Energy metabolism	Metabolism|Metabolism	GO:0005975(carbohydrate metabolic process);GO:0006207('de novo' pyrimidine nucleobase biosynthetic process);GO:0008152(metabolic process)	None	GO:0003824(catalytic activity);GO:0004590(orotidine-5'-phosphate decarboxylase activity);GO:0016829(lyase activity);GO:0043801(hexulose-6-phosphate synthase activity)
orf00336	120	CDG28313.1	positive regulator of hxlAB expression [Bacillus velezensis UCMB5033]	P42406|HXLR_BACSU	HTH-type transcriptional activator HxlR	hxlR	Bacillus subtilis (strain 168)	COG1733	K	DNA-binding transcriptional regulator, HxlR family	--	--	--	--	--	--	--	--	--	--
orf00337	48	ANF35236.1	hypothetical protein BCBMB205_03310 [Bacillus velezensis]	--	--	--	--	--	--	--	--	--	--	--	--	--	--	--	--	--
orf00338	41	EIF11888.1	hypothetical protein MY7_0175 [Bacillus sp. 5B6]	--	--	--	--	--	--	--	--	--	--	--	--	--	--	--	--	--
orf00339	3584	WP_057766256.1	MULTISPECIES: non-ribosomal peptide synthetase [Bacillus subtilis group]	P27206|SRFAA_BACSU	Surfactin synthase subunit 1	srfAA	Bacillus subtilis (strain 168)	COG1020	Q	Non-ribosomal peptide synthetase component F	K15654	srfAA, lchAA	surfactin family lipopeptide synthetase A	ko01054|ko02024	Nonribosomal peptide structures|Quorum sensing	Metabolism of terpenoids and polyketides|Cellular community - prokaryotes	Metabolism|Cellular Processes	--	--	--
orf00340	3586	WP_057766253.1	MULTISPECIES: non-ribosomal peptide synthetase [Bacillus subtilis group]	Q04747|SRFAB_BACSU	Surfactin synthase subunit 2	srfAB	Bacillus subtilis (strain 168)	COG1020	Q	Non-ribosomal peptide synthetase component F	K15655	srfAB, lchAB	surfactin family lipopeptide synthetase B	ko01054|ko02024	Nonribosomal peptide structures|Quorum sensing	Metabolism of terpenoids and polyketides|Cellular community - prokaryotes	Metabolism|Cellular Processes	GO:0008152(metabolic process)	None	GO:0003824(catalytic activity);GO:0031177(phosphopantetheine binding)
orf00341	1278	WP_032872840.1	MULTISPECIES: non-ribosomal peptide synthetase [Bacillus subtilis group]	Q08787|SRFAC_BACSU	Surfactin synthase subunit 3	srfAC	Bacillus subtilis (strain 168)	COG1020|COG3319	Q|Q	Non-ribosomal peptide synthetase component F|Thioesterase domain of type I polyketide synthase or non-ribosomal peptide synthetase	K15656	srfAC, lchAC	surfactin family lipopeptide synthetase C	ko01054|ko02024	Nonribosomal peptide structures|Quorum sensing	Metabolism of terpenoids and polyketides|Cellular community - prokaryotes	Metabolism|Cellular Processes	--	--	--
orf00342	243	WP_007609310.1	MULTISPECIES: SrfAD [Bacillus]	Q08788|SRFAD_BACSU	Surfactin synthase thioesterase subunit	srfAD	Bacillus subtilis (strain 168)	COG3208	Q	Surfactin synthase thioesterase subunit	K15657	srfATE, srfAD, lchAD	external thioesterase TEII	ko02024	Quorum sensing	Cellular community - prokaryotes	Cellular Processes	GO:0009058(biosynthetic process)	None	GO:0016788(hydrolase activity, acting on ester bonds)
orf00343	41	ANF35242.1	hypothetical protein BCBMB205_03370 [Bacillus velezensis]	--	--	--	--	--	--	--	--	--	--	--	--	--	--	--	--	--
orf00344	436	WP_032872843.1	MULTISPECIES: hypothetical protein [Bacillus subtilis group]	Q55128|AAT_SYNY3	Aspartate aminotransferase	aspC	Synechocystis sp. (strain PCC 6803 / Kazusa)	COG0436	E	Aspartate/methionine/tyrosine aminotransferase	--	--	--	--	--	--	--	GO:0009058(biosynthetic process)	None	GO:0003824(catalytic activity);GO:0030170(pyridoxal phosphate binding)
orf00345	224	WP_007410244.1	MULTISPECIES: 4&apos;-phosphopantetheinyl transferase [Bacillus]	P39144|LP14_BACIU	4&apos;-phosphopantetheinyl transferase	lpa-14	Bacillus subtilis	COG2091	H	Phosphopantetheinyl transferase	K06133	LYS5, acpT	4'-phosphopantetheinyl transferase [EC:2.7.8.-]	ko00770	Pantothenate and CoA biosynthesis	Metabolism of cofactors and vitamins	Metabolism	GO:0006633(fatty acid biosynthetic process)	None	GO:0000287(magnesium ion binding);GO:0008897(holo-[acyl-carrier-protein] synthase activity);GO:0016740(transferase activity);GO:0046872(metal ion binding)
orf00346	203	CAE02639.1	YczE protein [Bacillus velezensis FZB42]	O34927|YCZE_BACSU	Uncharacterized membrane protein YczE	yczE	Bacillus subtilis (strain 168)	COG2364	S	Uncharacterized membrane protein YczE	K07149	K07149	uncharacterized protein	None	None	None	None	--	--	--
orf00347	247	WP_007609342.1	MULTISPECIES: polar amino acid ABC transporter ATP-binding protein [Bacillus]	P39456|TCYC_BACSU	L-cystine import ATP-binding protein TcyC	tcyC	Bacillus subtilis (strain 168)	COG1126	E	ABC-type polar amino acid transport system, ATPase component	K10010	tcyC, yecC	L-cystine transport system ATP-binding protein [EC:7.4.2.1]	ko02010	ABC transporters	Membrane transport	Environmental Information Processing	--	--	--
orf00348	229	WP_032872846.1	MULTISPECIES: cysteine ABC transporter permease [Bacillus subtilis group]	P42200|TCYB_BACSU	L-cystine transport system permease protein TcyB	tcyB	Bacillus subtilis (strain 168)	COG0765	E	ABC-type amino acid transport system, permease component	K10009	tcyB, yecS	L-cystine transport system permease protein	ko02010	ABC transporters	Membrane transport	Environmental Information Processing	--	--	--
orf00349	55	CBI41447.1	cystine ABC transporter (binding protein) [Bacillus amyloliquefaciens DSM 7]	P42199|TCYA_BACSU	L-cystine-binding protein TcyA	tcyA	Bacillus subtilis (strain 168)	COG0834	ET	ABC-type amino acid transport/signal transduction system, periplasmic component/domain	K02424	fliY, tcyA	L-cystine transport system substrate-binding protein	ko02010	ABC transporters	Membrane transport	Environmental Information Processing	GO:0006810(transport)	None	GO:0005215(transporter activity)
orf00350	190	ANF35249.1	membrane-bound lytic murein transglycosylase F [Bacillus velezensis]	P42199|TCYA_BACSU	L-cystine-binding protein TcyA	tcyA	Bacillus subtilis (strain 168)	COG0834	ET	ABC-type amino acid transport/signal transduction system, periplasmic component/domain	K02424	fliY, tcyA	L-cystine transport system substrate-binding protein	ko02010	ABC transporters	Membrane transport	Environmental Information Processing	GO:0006810(transport)	None	GO:0005215(transporter activity)
orf00351	290	WP_032872848.1	MULTISPECIES: LysR family transcriptional regulator [Bacillus subtilis group]	P94403|BSDA_BACSU	HTH-type transcriptional regulator BsdA	bsdA	Bacillus subtilis (strain 168)	COG0583	K	DNA-binding transcriptional regulator, LysR family	--	--	--	--	--	--	--	GO:0006351(transcription, DNA-templated);GO:0006355(regulation of transcription, DNA-templated)	None	GO:0003677(DNA binding);GO:0003700(DNA-binding transcription factor activity)
orf00352	192	WP_015239142.1	MULTISPECIES: aromatic acid decarboxylase [Bacillus subtilis group]	P94404|PADL_BACSU	Probable UbiX-like flavin prenyltransferase	bsdB	Bacillus subtilis (strain 168)	COG0163	H	3-polyprenyl-4-hydroxybenzoate decarboxylase	K03186	ubiX, bsdB, PAD1	flavin prenyltransferase [EC:2.5.1.129]	ko00130|ko00627|ko00940	Ubiquinone and other terpenoid-quinone biosynthesis|Aminobenzoate degradation|Phenylpropanoid biosynthesis	Metabolism of cofactors and vitamins|Xenobiotics biodegradation and metabolism|Biosynthesis of other secondary metabolites	Metabolism|Metabolism|Metabolism	GO:0051188(cofactor biosynthetic process)	None	GO:0003824(catalytic activity);GO:0004659(prenyltransferase activity);GO:0016740(transferase activity)
orf00353	473	WP_007609358.1	MULTISPECIES: phenolic acid decarboxylase subunit C [Bacillus]	P94405|YCLC_BACSU	Phenolic acid decarboxylase	bsdC	Bacillus subtilis (strain 168)	COG0043	H	3-polyprenyl-4-hydroxybenzoate decarboxylase	--	--	--	--	--	--	--	GO:0009636(response to toxic substance);GO:0019439(aromatic compound catabolic process);GO:0055114(oxidation-reduction process)	None	GO:0010181(FMN binding);GO:0016491(oxidoreductase activity);GO:0016829(lyase activity);GO:0016831(carboxy-lyase activity);GO:0046872(metal ion binding)
orf00354	75	CCP20403.1	phenolic acid decarboxylase subunit BsdD [Bacillus velezensis UCMB5036]	C0H3U9|BSDD_BACSU	Protein BsdD	bsdD	Bacillus subtilis (strain 168)	--	--	--	--	--	--	--	--	--	--	None	None	GO:0016829(lyase activity);GO:0018799(4-hydroxybenzoate decarboxylase activity)
orf00355	153	WP_032872850.1	MULTISPECIES: hypothetical protein [Bacillus subtilis group]	C0SPB5|YCLD_BACSU	Uncharacterized protein YclD	yclD	Bacillus subtilis (strain 168)	--	--	--	--	--	--	--	--	--	--	--	--	--
orf00356	492	EIF11908.1	Di-/tripeptide transporter [Bacillus sp. 5B6]	P94408|YCLF_BACSU	Uncharacterized transporter YclF	yclF	Bacillus subtilis (strain 168)	COG3104	E	Dipeptide/tripeptide permease	K03305	TC.POT	proton-dependent oligopeptide transporter, POT family	None	None	None	None	GO:0006810(transport);GO:0006857(oligopeptide transport);GO:0015833(peptide transport)	GO:0016020(membrane);GO:0016021(integral component of membrane)	GO:0005215(transporter activity);GO:1904680(peptide transmembrane transporter activity)
orf00357	581	WP_049589367.1	MULTISPECIES: hypothetical protein [Bacillus subtilis group]	P94409|YCLG_BACSU	Uncharacterized protein YclG	yclG	Bacillus subtilis (strain 168)	COG5434	G	Polygalacturonase	--	--	--	--	--	--	--	--	--	--
orf00358	73	WP_032872857.1	MULTISPECIES: hypothetical protein [Bacillus subtilis group]	O31479|YCZF_BACSU	Uncharacterized protein YczF	yczF	Bacillus subtilis (strain 168)	--	--	--	--	--	--	--	--	--	--	None	GO:0016020(membrane);GO:0016021(integral component of membrane)	None
orf00359	546	WP_032872859.1	MULTISPECIES: spore germination protein [Bacillus subtilis group]	P49939|GERKA_BACSU	Spore germination protein KA	gerKA	Bacillus subtilis (strain 168)	COG0697	GER	Permease of the drug/metabolite transporter (DMT) superfamily	K06295	gerKA	spore germination protein KA	None	None	None	None	GO:0009847(spore germination)	GO:0005886(plasma membrane);GO:0016020(membrane);GO:0016021(integral component of membrane)	None
orf00360	408	WP_032872862.1	MULTISPECIES: spore gernimation protein KC [Bacillus subtilis group]	P49941|GERKC_BACSU	Spore germination protein KC	gerKC	Bacillus subtilis (strain 168)	--	--	--	K06297	gerKC	spore germination protein KC	None	None	None	None	GO:0009847(spore germination)	GO:0016020(membrane)	None
orf00361	372	WP_032872864.1	MULTISPECIES: spore gernimation protein KB [Bacillus subtilis group]	P49940|GERKB_BACSU	Spore germination protein KB	gerKB	Bacillus subtilis (strain 168)	COG0531	E	Amino acid transporter	K06296	gerKB	spore germination protein KB	None	None	None	None	GO:0009847(spore germination)	GO:0016020(membrane);GO:0016021(integral component of membrane)	None
orf00362	440	WP_007410258.1	MULTISPECIES: monooxygenase [Bacillus]	P54950|YXEK_BACSU	Putative monooxygenase YxeK	yxeK	Bacillus subtilis (strain 168)	COG2141	HR	Flavin-dependent oxidoreductase, luciferase family (includes alkanesulfonate monooxygenase SsuD and methylene tetrahydromethanopterin reductase)	--	--	--	--	--	--	--	GO:0055114(oxidation-reduction process)	None	GO:0004497(monooxygenase activity);GO:0016491(oxidoreductase activity);GO:0016705(oxidoreductase activity, acting on paired donors, with incorporation or reduction of molecular oxygen)
orf00363	163	EIF11915.1	Acetyltransferase (GNAT) family protein [Bacillus sp. 5B6]	P54951|YXEL_BACSU	Uncharacterized N-acetyltransferase YxeL	yxeL	Bacillus subtilis (strain 168)	COG0456	J	Ribosomal protein S18 acetylase RimI and related acetyltransferases	--	--	--	--	--	--	--	None	None	GO:0008080(N-acetyltransferase activity);GO:0016740(transferase activity);GO:0016746(transferase activity, transferring acyl groups)
orf00364	263	WP_032872866.1	MULTISPECIES: amino acid ABC transporter substrate-binding protein [Bacillus subtilis group]	P54952|YXEM_BACSU	Probable amino-acid-binding protein YxeM	yxeM	Bacillus subtilis (strain 168)	COG0834	ET	ABC-type amino acid transport/signal transduction system, periplasmic component/domain	K16961	yxeM	putative S-methylcysteine transport system substrate-binding protein	ko02010	ABC transporters	Membrane transport	Environmental Information Processing	GO:0006810(transport)	None	GO:0005215(transporter activity)
orf00365	224	WP_007410261.1	MULTISPECIES: amino acid permease [Bacillus]	P54953|YXEN_BACSU	Probable amino-acid permease protein YxeN	yxeN	Bacillus subtilis (strain 168)	COG0765	E	ABC-type amino acid transport system, permease component	K16962	yxeN	putative S-methylcysteine transport system permease protein	ko02010	ABC transporters	Membrane transport	Environmental Information Processing	GO:0006810(transport)	GO:0005886(plasma membrane);GO:0016020(membrane);GO:0016021(integral component of membrane)	GO:0005215(transporter activity)
orf00366	249	WP_032872867.1	MULTISPECIES: amino acid ABC transporter ATP-binding protein [Bacillus subtilis group]	P54954|YXEO_BACSU	Probable amino-acid import ATP-binding protein YxeO	yxeO	Bacillus subtilis (strain 168)	COG1126	E	ABC-type polar amino acid transport system, ATPase component	K16963	yxeO	putative S-methylcysteine transport system ATP-binding protein	ko02010	ABC transporters	Membrane transport	Environmental Information Processing	GO:0003333(amino acid transmembrane transport)	None	GO:0000166(nucleotide binding);GO:0005524(ATP binding);GO:0015424(amino acid-transporting ATPase activity);GO:0016787(hydrolase activity);GO:0016887(ATPase activity)
orf00367	383	WP_032872869.1	MULTISPECIES: hydrolase [Bacillus subtilis group]	P54955|YXEP_BACSU	Uncharacterized hydrolase YxeP	yxeP	Bacillus subtilis (strain 168)	COG1473	R	Metal-dependent amidase/aminoacylase/carboxypeptidase	--	--	--	--	--	--	--	GO:0008152(metabolic process)	None	GO:0004046(aminoacylase activity);GO:0016787(hydrolase activity)
orf00368	448	WP_032872872.1	MULTISPECIES: hypothetical protein [Bacillus subtilis group]	P54956|YXEQ_BACSU	Uncharacterized protein YxeQ	yxeQ	Bacillus subtilis (strain 168)	COG2079	G	2-methylcitrate dehydratase PrpD	--	--	--	--	--	--	--	--	--	--
orf00369	227	WP_032872874.1	MULTISPECIES: ABC transporter [Bacillus subtilis group]	P94411|YCLH_BACSU	Uncharacterized ABC transporter ATP-binding protein YclH	yclH	Bacillus subtilis (strain 168)	COG1136	M	ABC-type lipoprotein export system, ATPase component	K02003	ABC.CD.A	putative ABC transport system ATP-binding protein	None	None	None	None	--	--	--
orf00370	476	WP_032872876.1	MULTISPECIES: macrolide ABC transporter permease [Bacillus subtilis group]	P94412|YCLI_BACSU	Uncharacterized ABC transporter permease YclI	yclI	Bacillus subtilis (strain 168)	COG0577	V	ABC-type antimicrobial peptide transport system, permease component	K02004	ABC.CD.P	putative ABC transport system permease protein	None	None	None	None	--	--	--
orf00371	38	AHZ14384.1	hypothetical protein V529_03580 [Bacillus velezensis SQR9]	--	--	--	--	--	--	--	--	--	--	--	--	--	--	--	--	--
orf00372	227	WP_032872879.1	MULTISPECIES: DNA-binding response regulator [Bacillus subtilis group]	P94413|YCLJ_BACSU	Uncharacterized transcriptional regulatory protein YclJ	yclJ	Bacillus subtilis (strain 168)	COG0745	TK	DNA-binding response regulator, OmpR family, contains REC and winged-helix (wHTH) domain	--	--	--	--	--	--	--	GO:0000160(phosphorelay signal transduction system);GO:0006351(transcription, DNA-templated);GO:0006355(regulation of transcription, DNA-templated)	None	GO:0003677(DNA binding)
orf00373	476	WP_032872881.1	MULTISPECIES: two-component sensor histidine kinase [Bacillus subtilis group]	P94414|YCLK_BACSU	Sensor histidine kinase YclK	yclK	Bacillus subtilis (strain 168)	COG3850|COG5002	T|T	Signal transduction histidine kinase, nitrate/nitrite-specific|Signal transduction histidine kinase	--	--	--	--	--	--	--	GO:0000160(phosphorelay signal transduction system);GO:0007165(signal transduction);GO:0016310(phosphorylation)	GO:0016020(membrane);GO:0016021(integral component of membrane)	GO:0000155(phosphorelay sensor kinase activity);GO:0000166(nucleotide binding);GO:0005524(ATP binding);GO:0016301(kinase activity);GO:0016740(transferase activity);GO:0016772(transferase activity, transferring phosphorus-containing groups)
orf00374	40	ANF35273.1	hypothetical protein BCBMB205_03680 [Bacillus velezensis]	--	--	--	--	--	--	--	--	--	--	--	--	--	--	--	--	--
orf00375	382	WP_007410270.1	MULTISPECIES: aspartate phosphatase [Bacillus]	P94415|RAPC_BACSU	Response regulator aspartate phosphatase C	rapC	Bacillus subtilis (strain 168)	COG0457	R	Tetratricopeptide (TPR) repeat	K06361	rapC	response regulator aspartate phosphatase C [EC:3.1.-.-]	ko02024	Quorum sensing	Cellular community - prokaryotes	Cellular Processes	--	--	--
orf00376	39	WP_003156334.1	MULTISPECIES: phosphatase [Bacillus]	P94416|PHRC_BACSU	Phosphatase RapC inhibitor	phrC	Bacillus subtilis (strain 168)	--	--	--	K06353	phrC	phosphatase RapC regulator	ko02024	Quorum sensing	Cellular community - prokaryotes	Cellular Processes	--	--	--
orf00377	51	ANF35276.1	hypothetical protein BCBMB205_03710 [Bacillus velezensis]	--	--	--	--	--	--	--	--	--	--	--	--	--	--	--	--	--
orf00378	454	WP_007609394.1	MULTISPECIES: aspartate kinase [Bacillus]	P94417|AK3_BACSU	Aspartokinase 3	yclM	Bacillus subtilis (strain 168)	COG0527	E	Aspartokinase	K00928	lysC	aspartate kinase [EC:2.7.2.4]	ko00260|ko00261|ko00270|ko00300	Glycine, serine and threonine metabolism|Monobactam biosynthesis|Cysteine and methionine metabolism|Lysine biosynthesis	Amino acid metabolism|Biosynthesis of other secondary metabolites|Amino acid metabolism|Amino acid metabolism	Metabolism|Metabolism|Metabolism|Metabolism	GO:0008152(metabolic process);GO:0008652(cellular amino acid biosynthetic process);GO:0009088(threonine biosynthetic process);GO:0009089(lysine biosynthetic process via diaminopimelate);GO:0016310(phosphorylation)	None	GO:0004072(aspartate kinase activity);GO:0016301(kinase activity);GO:0016597(amino acid binding);GO:0016740(transferase activity)
orf00379	48	EIF11928.1	hypothetical protein MY7_0215 [Bacillus sp. 5B6]	--	--	--	--	--	--	--	--	--	--	--	--	--	--	--	--	--
orf00380	305	WP_032872883.1	MULTISPECIES: iron ABC transporter permease [Bacillus subtilis group]	P94418|YCLN_BACSU	Petrobactin import system permease protein YclN	yclN	Bacillus subtilis (strain 168)	COG4606	P	ABC-type enterochelin transport system, permease component	K02015	ABC.FEV.P	iron complex transport system permease protein	None	None	None	None	GO:0006810(transport)	GO:0005886(plasma membrane);GO:0016020(membrane);GO:0016021(integral component of membrane)	GO:0005215(transporter activity)
orf00381	315	WP_014416905.1	MULTISPECIES: iron ABC transporter permease [Bacillus]	P94419|YCLO_BACSU	Petrobactin import system permease protein YclO	yclO	Bacillus subtilis (strain 168)	COG4605	P	ABC-type enterochelin transport system, permease component	K02015	ABC.FEV.P	iron complex transport system permease protein	None	None	None	None	GO:0006810(transport)	GO:0005886(plasma membrane);GO:0016020(membrane);GO:0016021(integral component of membrane)	GO:0005215(transporter activity)
orf00382	252	WP_007609404.1	MULTISPECIES: iron ABC transporter ATP-binding protein [Bacillus]	P94420|YCLP_BACSU	Petrobactin import ATP-binding protein YclP	yclP	Bacillus subtilis (strain 168)	COG4604	P	ABC-type enterochelin transport system, ATPase component	K02013	ABC.FEV.A	iron complex transport system ATP-binding protein [EC:7.2.2.-]	None	None	None	None	None	None	GO:0000166(nucleotide binding);GO:0005524(ATP binding);GO:0016887(ATPase activity)
orf00383	314	WP_003156329.1	MULTISPECIES: iron ABC transporter substrate-binding protein [Bacillus]	P94421|YCLQ_BACSU	Petrobactin-binding protein YclQ	yclQ	Bacillus subtilis (strain 168)	COG4607	P	ABC-type enterochelin transport system, periplasmic component	K02016	ABC.FEV.S	iron complex transport system substrate-binding protein	None	None	None	None	--	--	--
orf00384	474	WP_045555063.1	MULTISPECIES: MFS transporter [Bacillus subtilis group]	P94422|YCNB_BACSU	Uncharacterized MFS-type transporter YcnB	ycnB	Bacillus subtilis (strain 168)	COG2814	G	Predicted arabinose efflux permease, MFS family	--	--	--	--	--	--	--	GO:0006810(transport);GO:0055085(transmembrane transport)	GO:0005886(plasma membrane);GO:0016020(membrane);GO:0016021(integral component of membrane)	None
orf00385	291	WP_032872887.1	MULTISPECIES: TetR family transcriptional regulator [Bacillus subtilis group]	P94423|YCNC_BACSU	Uncharacterized HTH-type transcriptional regulator YcnC	ycnC	Bacillus subtilis (strain 168)	COG1309	K	DNA-binding transcriptional regulator, AcrR family	--	--	--	--	--	--	--	GO:0006351(transcription, DNA-templated);GO:0006355(regulation of transcription, DNA-templated)	None	GO:0003677(DNA binding)
orf00386	248	WP_032872890.1	MULTISPECIES: NADPH-dependent oxidoreductase [Bacillus subtilis group]	P94424|NFRA2_BACSU	FMN reductase [NAD(P)H]	nfrA2	Bacillus subtilis (strain 168)	COG0778	C	Nitroreductase	K19286	nfrA2	FMN reductase [NAD(P)H] [EC:1.5.1.39]	ko00740	Riboflavin metabolism	Metabolism of cofactors and vitamins	Metabolism	GO:0055114(oxidation-reduction process)	None	GO:0016491(oxidoreductase activity)
orf00387	95	WP_032872892.1	MULTISPECIES: monooxygenase [Bacillus subtilis group]	P94425|YCNE_BACSU	Putative monooxygenase YcnE	ycnE	Bacillus subtilis (strain 168)	COG1359	C	Quinol monooxygenase YgiN	--	--	--	--	--	--	--	None	None	GO:0004497(monooxygenase activity)
orf00388	104	WP_032872895.1	MULTISPECIES: transcriptional regulator [Bacillus subtilis group]	O31480|YCZG_BACSU	Uncharacterized HTH-type transcriptional regulator YczG	yczG	Bacillus subtilis (strain 168)	COG0640	K	DNA-binding transcriptional regulator, ArsR family	--	--	--	--	--	--	--	GO:0006351(transcription, DNA-templated);GO:0006355(regulation of transcription, DNA-templated)	None	GO:0003677(DNA binding);GO:0003700(DNA-binding transcription factor activity)
orf00389	469	WP_032872897.1	MULTISPECIES: GntR family transcriptional regulator [Bacillus subtilis group]	P94426|GABR_BACSU	HTH-type transcriptional regulatory protein GabR	gabR	Bacillus subtilis (strain 168)	COG1167	KE	DNA-binding transcriptional regulator, MocR family, contains an aminotransferase domain	K00375	K00375	GntR family transcriptional regulator / MocR family aminotransferase	None	None	None	None	--	--	--
orf00390	435	WP_032872899.1	MULTISPECIES: 4-aminobutyrate--2-oxoglutarate transaminase [Bacillus subtilis group]	P94427|GABT_BACSU	Probable 4-aminobutyrate aminotransferase	gabT	Bacillus subtilis (strain 168)	COG0160	E	4-aminobutyrate aminotransferase or related aminotransferase	K07250	gabT	4-aminobutyrate aminotransferase / (S)-3-amino-2-methylpropionate transaminase / 5-aminovalerate transaminase [EC:2.6.1.19 2.6.1.22 2.6.1.48]	ko00250|ko00280|ko00310|ko00410|ko00640|ko00650	Alanine, aspartate and glutamate metabolism|Valine, leucine and isoleucine degradation|Lysine degradation|beta-Alanine metabolism|Propanoate metabolism|Butanoate metabolism	Amino acid metabolism|Amino acid metabolism|Amino acid metabolism|Metabolism of other amino acids|Carbohydrate metabolism|Carbohydrate metabolism	Metabolism|Metabolism|Metabolism|Metabolism|Metabolism|Metabolism	--	--	--
orf00391	465	ANF35290.1	succinate-semialdehyde dehydrogenase [Bacillus velezensis]	P94428|GABD_BACSU	Succinate-semialdehyde dehydrogenase [NADP(+)]	gabD	Bacillus subtilis (strain 168)	COG1012	C	Acyl-CoA reductase or other NAD-dependent aldehyde dehydrogenase	K00135	gabD	succinate-semialdehyde dehydrogenase / glutarate-semialdehyde dehydrogenase [EC:1.2.1.16 1.2.1.79 1.2.1.20]	ko00250|ko00310|ko00350|ko00650|ko00760	Alanine, aspartate and glutamate metabolism|Lysine degradation|Tyrosine metabolism|Butanoate metabolism|Nicotinate and nicotinamide metabolism	Amino acid metabolism|Amino acid metabolism|Amino acid metabolism|Carbohydrate metabolism|Metabolism of cofactors and vitamins	Metabolism|Metabolism|Metabolism|Metabolism|Metabolism	--	--	--
orf00392	43	EIF11941.1	hypothetical protein MY7_0228 [Bacillus sp. 5B6]	--	--	--	--	--	--	--	--	--	--	--	--	--	--	--	--	--
orf00393	287	WP_003156317.1	MULTISPECIES: glucose transporter GlcU [Bacillus]	P40420|GLCU_BACSU	Glucose uptake protein GlcU	glcU	Bacillus subtilis (strain 168)	COG4975	G	Glucose uptake protein GlcU	K05340	glcU	glucose uptake protein	None	None	None	None	GO:0006810(transport);GO:0008643(carbohydrate transport);GO:0008645(hexose transmembrane transport);GO:0034219(carbohydrate transmembrane transport)	GO:0005886(plasma membrane);GO:0016020(membrane);GO:0016021(integral component of membrane)	GO:0015144(carbohydrate transmembrane transporter activity);GO:0015153(rhamnose transmembrane transporter activity)
orf00394	261	WP_007609424.1	MULTISPECIES: glucose-1-dehydrogenase [Bacillus]	P12310|DHG_BACSU	Glucose 1-dehydrogenase	gdh	Bacillus subtilis (strain 168)	COG1028	IQR	NAD(P)-dependent dehydrogenase, short-chain alcohol dehydrogenase family	K00034	gdh	glucose 1-dehydrogenase [EC:1.1.1.47]	ko00030	Pentose phosphate pathway	Carbohydrate metabolism	Metabolism	GO:0055114(oxidation-reduction process)	None	GO:0016491(oxidoreductase activity);GO:0047936(glucose 1-dehydrogenase [NAD(P)] activity)
orf00395	203	WP_007410287.1	MULTISPECIES: hypothetical protein [Bacillus]	P94431|YCNI_BACSU	Uncharacterized protein YcnI	ycnI	Bacillus subtilis (strain 168)	COG4549	S	Uncharacterized protein YcnI	--	--	--	--	--	--	--	None	GO:0016020(membrane);GO:0016021(integral component of membrane)	None
orf00396	542	WP_032873155.1	MULTISPECIES: copper transporter [Bacillus subtilis group]	C0SP95|YCNJ_BACSU	Copper transport protein YcnJ	ycnJ	Bacillus subtilis (strain 168)	COG1276|COG2372	P|P	Putative copper export protein|Copper-binding protein CopC (methionine-rich)	K14166	ycnJ	copper transport protein	None	None	None	None	GO:0006825(copper ion transport);GO:0046688(response to copper ion)	GO:0016020(membrane);GO:0016021(integral component of membrane);GO:0042597(periplasmic space)	GO:0005507(copper ion binding)
orf00397	190	AFJ60467.1	Glycerol-3-phosphate regulon repressor [Bacillus amyloliquefaciens Y2]	P94433|YCNK_BACSU	HTH-type transcriptional repressor YcnK	ycnK	Bacillus subtilis (strain 168)	COG1349	KG	DNA-binding transcriptional regulator of sugar metabolism, DeoR/GlpR family	--	--	--	--	--	--	--	GO:0006351(transcription, DNA-templated);GO:0006355(regulation of transcription, DNA-templated)	GO:0005622(intracellular)	GO:0003677(DNA binding);GO:0003700(DNA-binding transcription factor activity)
orf00398	113	WP_007609433.1	MULTISPECIES: hypothetical protein [Bacillus]	P94434|YCNL_BACSU	Uncharacterized protein YcnL	ycnL	Bacillus subtilis (strain 168)	--	--	--	--	--	--	--	--	--	--	None	GO:0016020(membrane);GO:0016021(integral component of membrane)	None
orf00399	477	AFJ60469.1	PTS system mannitol-specific EIICBA component [Bacillus amyloliquefaciens Y2]	P42956|PTMCB_BACSU	PTS system mannitol-specific EIICB component	mtlA	Bacillus subtilis (strain 168)	COG2213	G	Phosphotransferase system, mannitol-specific IIBC component	K02799	PTS-Mtl-EIIB, mtlA, cmtA	PTS system, mannitol-specific IIB component [EC:2.7.1.197]	ko00051|ko02060	Fructose and mannose metabolism|Phosphotransferase system (PTS)	Carbohydrate metabolism|Membrane transport	Metabolism|Environmental Information Processing	GO:0006810(transport);GO:0008643(carbohydrate transport);GO:0009401(phosphoenolpyruvate-dependent sugar phosphotransferase system)	GO:0005886(plasma membrane);GO:0016020(membrane);GO:0016021(integral component of membrane)	GO:0008982(protein-N(PI)-phosphohistidine-sugar phosphotransferase activity);GO:0016740(transferase activity);GO:0022872(protein-N(PI)-phosphohistidine-mannitol phosphotransferase system transmembrane transporter activity);GO:0103111(D-glucosamine PTS permease activity)
orf00400	143	WP_012116817.1	MULTISPECIES: PTS mannitol transporter subunit IIA [Bacillus]	C0H3V2|PTMA_BACSU	Mannitol-specific phosphotransferase enzyme IIA component	mtlF	Bacillus subtilis (strain 168)	COG4668	G	Mannitol/fructose-specific phosphotransferase system, IIA domain	K02798	PTS-Mtl-EIIA, mtlA, cmtB	PTS system, mannitol-specific IIA component [EC:2.7.1.197]	ko00051|ko02060	Fructose and mannose metabolism|Phosphotransferase system (PTS)	Carbohydrate metabolism|Membrane transport	Metabolism|Environmental Information Processing	GO:0006810(transport)	None	GO:0005215(transporter activity);GO:0008982(protein-N(PI)-phosphohistidine-sugar phosphotransferase activity);GO:0016740(transferase activity);GO:0103111(D-glucosamine PTS permease activity)
orf00401	373	WP_032872904.1	MULTISPECIES: mannitol-1-phosphate 5-dehydrogenase [Bacillus subtilis group]	A7Z1E8|MTLD_BACVZ	Mannitol-1-phosphate 5-dehydrogenase	mtlD	Bacillus velezensis (strain DSM 23117 / BGSC 10A6 / FZB42)	COG0246	G	Mannitol-1-phosphate/altronate dehydrogenases	K00009	mtlD	mannitol-1-phosphate 5-dehydrogenase [EC:1.1.1.17]	ko00051	Fructose and mannose metabolism	Carbohydrate metabolism	Metabolism	--	--	--
orf00402	131	WP_032872906.1	MULTISPECIES: beta-hydroxyacyl-ACP dehydratase [Bacillus subtilis group]	P42961|YCSD_BACSU	Uncharacterized protein YcsD	ycsD	Bacillus subtilis (strain 168)	COG0764	I	3-hydroxymyristoyl/3-hydroxydecanoyl-(acyl carrier protein) dehydratase	K02372	fabZ	3-hydroxyacyl-[acyl-carrier-protein] dehydratase [EC:4.2.1.59]	ko00061|ko00780	Fatty acid biosynthesis|Biotin metabolism	Lipid metabolism|Metabolism of cofactors and vitamins	Metabolism|Metabolism	None	None	GO:0016829(lyase activity);GO:0019171(3-hydroxyacyl-[acyl-carrier-protein] dehydratase activity);GO:0047451(3-hydroxyoctanoyl-[acyl-carrier-protein] dehydratase activity)
orf00403	54	CBI41496.1	hypothetical protein BAMF_0370 [Bacillus amyloliquefaciens DSM 7]	C0H3V3|YCZO_BACSU	Uncharacterized protein YczO	yczO	Bacillus subtilis (strain 168)	--	--	--	--	--	--	--	--	--	--	--	--	--
orf00404	37	EIF11953.1	hypothetical protein MY7_0240 [Bacillus sp. 5B6]	--	--	--	--	--	--	--	--	--	--	--	--	--	--	--	--	--
orf00405	249	WP_032872909.1	MULTISPECIES: hypothetical protein [Bacillus subtilis group]	P42962|YCSE_BACSU	5-amino-6-(5-phospho-D-ribitylamino)uracil phosphatase YcsE	ycsE	Bacillus subtilis (strain 168)	COG0561	HR	Hydroxymethylpyrimidine pyrophosphatase and other HAD family phosphatases	K07024	SPP	sucrose-6-phosphatase [EC:3.1.3.24]	ko00500	Starch and sucrose metabolism	Carbohydrate metabolism	Metabolism	None	None	GO:0016787(hydrolase activity)
orf00406	254	WP_032872912.1	MULTISPECIES: LamB/YcsF family protein [Bacillus subtilis group]	A7Z1F1|PXPA_BACVZ	5-oxoprolinase subunit A	pxpA	Bacillus velezensis (strain DSM 23117 / BGSC 10A6 / FZB42)	COG1540	R	Lactam utilization protein B (function unknown)	K07160	pxpA	5-oxoprolinase (ATP-hydrolysing) subunit A [EC:3.5.2.9]	ko00480	Glutathione metabolism	Metabolism of other amino acids	Metabolism	GO:0005975(carbohydrate metabolic process)	None	GO:0003824(catalytic activity)
orf00407	404	EIF11956.1	Natural resistance-associated macrophage protein [Bacillus sp. 5B6]	P42964|YCSG_BACSU	Uncharacterized membrane protein YcsG	ycsG	Bacillus subtilis (strain 168)	COG1914	P	Mn2+ and Fe2+ transporters of the NRAMP family	--	--	--	--	--	--	--	--	--	--
orf00408	264	WP_032872915.1	MULTISPECIES: DUF1445 domain-containing protein [Bacillus subtilis group]	A7Z1F3|Y430_BACVZ	Putative hydro-lyase RBAM_004300	RBAM_004300	Bacillus velezensis (strain DSM 23117 / BGSC 10A6 / FZB42)	COG4336	S	Uncharacterized protein YcsI, UPF0317 family	--	--	--	--	--	--	--	--	--	--
orf00409	243	WP_032872918.1	MULTISPECIES: kinase inhibitor [Bacillus subtilis group]	P60495|PXPB_BACSU	5-oxoprolinase subunit B	pxpB	Bacillus subtilis (strain 168)	COG2049	E	Allophanate hydrolase subunit 1	K06351	kipI	inhibitor of KinA	None	None	None	None	GO:0016310(phosphorylation)	None	GO:0016301(kinase activity)
orf00410	337	WP_014416922.1	MULTISPECIES: allophanate hydrolase [Bacillus]	Q7WY77|PXPC_BACSU	5-oxoprolinase subunit C	pxpC	Bacillus subtilis (strain 168)	COG1984	E	Allophanate hydrolase subunit 2	K06350	kipA	antagonist of KipI	None	None	None	None	None	None	GO:0016787(hydrolase activity)
orf00411	249	WP_032872921.1	MULTISPECIES: IclR family transcriptional regulator [Bacillus subtilis group]	P42968|KIPR_BACSU	HTH-type transcriptional regulator KipR	kipR	Bacillus subtilis (strain 168)	COG1414	K	DNA-binding transcriptional regulator, IclR family	--	--	--	--	--	--	--	--	--	--
orf00412	213	WP_032872923.1	MULTISPECIES: spore gernimation protein [Bacillus subtilis group]	P42969|LIPC_BACSU	Spore germination lipase LipC	lipC	Bacillus subtilis (strain 168)	COG2755	E	Lysophospholipase L1 or related esterase	--	--	--	--	--	--	--	None	None	GO:0016787(hydrolase activity)
orf00413	81	WP_003156283.1	MULTISPECIES: hypothetical protein [Bacillus]	P42970|YCZI_BACSU	Uncharacterized protein YczI	yczI	Bacillus subtilis (strain 168)	--	--	--	--	--	--	--	--	--	--	None	GO:0016020(membrane);GO:0016021(integral component of membrane)	None
orf00414	106	WP_003156282.1	MULTISPECIES: antibiotic biosynthesis monooxygenase [Bacillus]	O31484|YCZJ_BACSU	Uncharacterized protein YczJ	yczJ	Bacillus subtilis (strain 168)	COG2329	H	Heme-degrading monooxygenase HmoA and related ABM domain proteins	--	--	--	--	--	--	--	None	None	GO:0004497(monooxygenase activity)
orf00415	667	WP_032872925.1	MULTISPECIES: penicillin-binding protein [Bacillus subtilis group]	P42971|PBPC_BACSU	Penicillin-binding protein 3	pbpC	Bacillus subtilis (strain 168)	COG0768	DM	Cell division protein FtsI/penicillin-binding protein 2	K18149	pbp5, pbp4, pbp3	penicillin-binding protein	ko00550|ko01501	Peptidoglycan biosynthesis|beta-Lactam resistance	Glycan biosynthesis and metabolism|Drug resistance: Antimicrobial	Metabolism|Human Diseases	--	--	--
orf00416	300	WP_014416927.1	MULTISPECIES: oxidoreductase [Bacillus]	P42972|YCSN_BACSU	Uncharacterized oxidoreductase YcsN	ycsN	Bacillus subtilis (strain 168)	COG4989	R	Predicted oxidoreductase	--	--	--	--	--	--	--	GO:0055114(oxidation-reduction process)	None	GO:0016491(oxidoreductase activity)
orf00417	694	WP_032872927.1	MULTISPECIES: PTS sugar transporter subunit IIA [Bacillus subtilis group]	P96574|MTLR_BACSU	Transcriptional regulator MtlR	mtlR	Bacillus subtilis (strain 168)	COG3711	K	Transcriptional antiterminator	K03483	mtlR	mannitol operon transcriptional antiterminator	None	None	None	None	--	--	--
orf00418	504	WP_032872929.1	MULTISPECIES: acyl--CoA ligase [Bacillus subtilis group]	P96575|YDAB_BACSU	Putative acyl--CoA ligase YdaB	ydaB	Bacillus subtilis (strain 168)	COG0318	IQ	Acyl-CoA synthetase (AMP-forming)/AMP-acid ligase II	--	--	--	--	--	--	--	--	--	--
orf00419	286	WP_023356711.1	MULTISPECIES: NAD(P)-dependent oxidoreductase [Bacillus]	P80873|GS39_BACSU	General stress protein 39	ydaD	Bacillus subtilis (strain 168)	COG1028	IQR	NAD(P)-dependent dehydrogenase, short-chain alcohol dehydrogenase family	--	--	--	--	--	--	--	--	--	--
orf00420	167	WP_032872931.1	MULTISPECIES: sugar isomerase [Bacillus subtilis group]	P96578|DLYKI_BACSU	Probable D-lyxose ketol-isomerase	ydaE	Bacillus subtilis (strain 168)	COG1917	R	Cupin domain protein related to quercetin dioxygenase	--	--	--	--	--	--	--	--	--	--
orf00421	207	WP_032872933.1	MULTISPECIES: ribosomal protein acetyltransferase [Bacillus subtilis group]	P96579|YDAF_BACSU	Putative ribosomal N-acetyltransferase YdaF	ydaF	Bacillus subtilis (strain 168)	COG1670	JO	Protein N-acetyltransferase, RimJ/RimL family	K03817	rimL	ribosomal-protein-serine acetyltransferase [EC:2.3.1.-]	None	None	None	None	--	--	--
orf00422	140	WP_003156270.1	MULTISPECIES: general stress protein [Bacillus]	P80238|GS26_BACSU	General stress protein 26	ydaG	Bacillus subtilis (strain 168)	COG3871	S	General stress protein 26 (function unknown)	--	--	--	--	--	--	--	GO:0055114(oxidation-reduction process)	None	GO:0010181(FMN binding);GO:0016491(oxidoreductase activity)
orf00423	269	WP_032872935.1	MULTISPECIES: membrane protein [Bacillus subtilis group]	P96581|AMJ_BACSU	Lipid II flippase Amj	amj	Bacillus subtilis (strain 168)	--	--	--	--	--	--	--	--	--	--	None	GO:0016020(membrane);GO:0016021(integral component of membrane)	None
orf00424	96	WP_003156265.1	MULTISPECIES: membrane protein [Bacillus]	O31485|YDZA_BACSU	Uncharacterized membrane protein YdzA	ydzA	Bacillus subtilis (strain 168)	COG2814	G	Predicted arabinose efflux permease, MFS family	--	--	--	--	--	--	--	None	GO:0016020(membrane);GO:0016021(integral component of membrane)	None
orf00425	144	WP_003156263.1	MULTISPECIES: AsnC family transcriptional regulator [Bacillus]	P96582|LRPC_BACSU	HTH-type transcriptional regulator LrpC	lrpC	Bacillus subtilis (strain 168)	COG1522	K	DNA-binding transcriptional regulator, Lrp family	K03719	lrp	Lrp/AsnC family transcriptional regulator, leucine-responsive regulatory protein	None	None	None	None	GO:0006351(transcription, DNA-templated);GO:0006355(regulation of transcription, DNA-templated)	GO:0005622(intracellular)	GO:0003677(DNA binding);GO:0003700(DNA-binding transcription factor activity);GO:0043565(sequence-specific DNA binding)
orf00426	736	EIF11975.1	TopB [Bacillus sp. 5B6]	P96583|TOP3_BACSU	DNA topoisomerase 3	topB	Bacillus subtilis (strain 168)	COG0550|COG0551	L|L	DNA topoisomerase IA|ssDNA-binding Zn-finger and Zn-ribbon domains of topoisomerase 1	K03169	topB	DNA topoisomerase III [EC:5.6.2.1]	None	None	None	None	--	--	--
orf00427	361	WP_032872937.1	MULTISPECIES: hypothetical protein [Bacillus subtilis group]	O31486|YDAJ_BACSU	Putative lipoprotein YdaJ	ydaJ	Bacillus subtilis (strain 168)	COG3405	G	Endo-1,4-beta-D-glucanase Y	--	--	--	--	--	--	--	None	None	GO:0003824(catalytic activity)
orf00428	263	WP_032872939.1	MULTISPECIES: membrane protein [Bacillus subtilis group]	P96585|YDAK_BACSU	Uncharacterized membrane protein YdaK	ydaK	Bacillus subtilis (strain 168)	COG3706	TK	Two-component response regulator, PleD family, consists of two REC domains and a diguanylate cyclase (GGDEF) domain	--	--	--	--	--	--	--	GO:0006810(transport);GO:0055085(transmembrane transport)	GO:0016020(membrane);GO:0016021(integral component of membrane)	GO:0005215(transporter activity)
orf00429	561	WP_032872941.1	MULTISPECIES: hypothetical protein [Bacillus subtilis group]	O31487|YDAL_BACSU	Uncharacterized protein YdaL	ydaL	Bacillus subtilis (strain 168)	COG5298	S	Uncharacterized protein YdaL	--	--	--	--	--	--	--	--	--	--
orf00430	420	WP_032872943.1	MULTISPECIES: glycosyl transferase [Bacillus subtilis group]	P96587|YDAM_BACSU	Uncharacterized glycosyltransferase YdaM	ydaM	Bacillus subtilis (strain 168)	COG1215	N	Glycosyltransferase, catalytic subunit of cellulose synthase and poly-beta-1,6-N-acetylglucosamine synthase	--	--	--	--	--	--	--	None	GO:0016020(membrane);GO:0016021(integral component of membrane)	GO:0016740(transferase activity);GO:0016757(transferase activity, transferring glycosyl groups)
orf00431	687	WP_032872945.1	MULTISPECIES: hypothetical protein [Bacillus subtilis group]	O31488|YDAN_BACSU	Uncharacterized protein YdaN	ydaN	Bacillus subtilis (strain 168)	--	--	--	--	--	--	--	--	--	--	--	--	--
orf00432	606	WP_032872947.1	MULTISPECIES: amino acid permease [Bacillus subtilis group]	P96589|KIMA_BACSU	Potassium transporter KimA	kimA	Bacillus subtilis (strain 168)	COG0531	E	Amino acid transporter	--	--	--	--	--	--	--	GO:0003333(amino acid transmembrane transport)	GO:0016020(membrane);GO:0016021(integral component of membrane)	GO:0015171(amino acid transmembrane transporter activity)
orf00433	45	ANF35333.1	hypothetical protein BCBMB205_04280 [Bacillus velezensis]	--	--	--	--	--	--	--	--	--	--	--	--	--	--	--	--	--
orf00434	120	ANF35334.1	DNA mismatch repair protein MutT [Bacillus velezensis]	P96590|MUTT_BACSU	Putative 8-oxo-dGTP diphosphatase	mutT	Bacillus subtilis (strain 168)	COG0494	V	8-oxo-dGTP pyrophosphatase MutT and related house-cleaning NTP pyrophosphohydrolases, NUDIX family	--	--	--	--	--	--	--	--	--	--
orf00435	573	WP_014304370.1	MULTISPECIES: pyruvate oxidase [Bacillus]	P96591|YDAP_BACSU	Putative thiamine pyrophosphate-containing protein YdaP	ydaP	Bacillus subtilis (strain 168)	COG0028	EH	Acetolactate synthase large subunit or other thiamine pyrophosphate-requiring enzyme	K00158	E1.2.3.3, poxL	pyruvate oxidase [EC:1.2.3.3]	ko00620	Pyruvate metabolism	Carbohydrate metabolism	Metabolism	None	None	GO:0000287(magnesium ion binding);GO:0003824(catalytic activity);GO:0030976(thiamine pyrophosphate binding)
orf00436	45	EIF11984.1	hypothetical protein MY7_0271 [Bacillus sp. 5B6]	--	--	--	--	--	--	--	--	--	--	--	--	--	--	--	--	--
orf00437	47	EIF11985.1	LysM domain-containing protein [Bacillus sp. 5B6]	--	--	--	--	--	--	--	--	--	--	--	--	--	--	--	--	--
orf00438	66	WP_032872949.1	MULTISPECIES: N-acetylmuramoyl-L-alanine amidase [Bacillus subtilis group]	Q99125|CWLX_BACLI	Probable N-acetylmuramoyl-L-alanine amidase	unknown	Bacillus licheniformis	COG3409|COG5632	M|M	Peptidoglycan-binding (PGRP) domain of peptidoglycan hydrolases|N-acetylmuramoyl-L-alanine amidase CwlA	--	--	--	--	--	--	--	--	--	--
orf00439	37	WP_025649977.1	MULTISPECIES: hypothetical protein [Bacillus subtilis group]	--	--	--	--	--	--	--	--	--	--	--	--	--	--	--	--	--
orf00440	376	WP_032872953.1	MULTISPECIES: aspartate phosphatase [Bacillus subtilis group]	Q59HN8|RAPH_BACSU	Response regulator aspartate phosphatase H	rapH	Bacillus subtilis (strain 168)	COG0457	R	Tetratricopeptide (TPR) repeat	K06366	rapH	response regulator aspartate phosphatase H [EC:3.1.-.-]	ko02024	Quorum sensing	Cellular community - prokaryotes	Cellular Processes	--	--	--
orf00441	44	ANF35341.1	hypothetical protein BCBMB205_04360 [Bacillus velezensis]	--	--	--	--	--	--	--	--	--	--	--	--	--	--	--	--	--
orf00442	68	WP_032872955.1	MULTISPECIES: hypothetical protein [Bacillus subtilis group]	--	--	--	--	--	--	--	--	--	--	--	--	--	--	--	--	--
orf00443	45	ANF35343.1	hypothetical protein BCBMB205_04380 [Bacillus velezensis]	--	--	--	--	--	--	--	--	--	--	--	--	--	--	--	--	--
orf00444	59	WP_032872957.1	MULTISPECIES: hypothetical protein [Bacillus subtilis group]	--	--	--	--	--	--	--	--	--	--	--	--	--	--	--	--	--
orf00445	185	WP_032872960.1	MULTISPECIES: hypothetical protein [Bacillus subtilis group]	--	--	--	--	--	--	--	--	--	--	--	--	--	--	--	--	--
orf00446	192	ANF35346.1	hypothetical protein BCBMB205_04410 [Bacillus velezensis]	--	--	--	--	--	--	--	--	--	--	--	--	--	--	--	--	--
orf00447	55	ANF35347.1	hypothetical protein BCBMB205_04420 [Bacillus velezensis]	--	--	--	--	--	--	--	--	--	--	--	--	--	--	--	--	--
orf00448	88	WP_007609521.1	MULTISPECIES: hypothetical protein [Bacillus]	C0H3V4|YDZK_BACSU	Uncharacterized membrane protein YdzK	ydzK	Bacillus subtilis (strain 168)	--	--	--	--	--	--	--	--	--	--	None	GO:0016020(membrane);GO:0016021(integral component of membrane)	None
orf00449	424	WP_032872962.1	MULTISPECIES: manganese transporter MntH [Bacillus subtilis group]	P96593|MNTH_BACSU	Divalent metal cation transporter MntH	mntH	Bacillus subtilis (strain 168)	COG1914	P	Mn2+ and Fe2+ transporters of the NRAMP family	K03322	mntH	manganese transport protein	None	None	None	None	--	--	--
orf00450	50	ANF35350.1	hypothetical protein BCBMB205_04450 [Bacillus velezensis]	--	--	--	--	--	--	--	--	--	--	--	--	--	--	--	--	--
orf00451	86	WP_032872964.1	MULTISPECIES: hypothetical protein [Bacillus subtilis group]	--	--	--	--	--	--	--	--	--	--	--	--	--	--	--	--	--
orf00452	64	SIS24818.1	hypothetical protein SAMN05880571_3645 [Bacillus sp. RUPDJ]	--	--	--	--	--	--	--	--	--	--	--	--	--	--	--	--	--
orf00453	74	WP_007410204.1	MULTISPECIES: hypothetical protein [Bacillus]	P96595|YDAT_BACSU	Uncharacterized protein YdaT	ydaT	Bacillus subtilis (strain 168)	COG4876	S	Uncharacterized protein YdaT	--	--	--	--	--	--	--	--	--	--
orf00454	134	WP_032872965.1	MULTISPECIES: hypothetical protein [Bacillus subtilis group]	O32226|YVAD_BACSU	Uncharacterized protein YvaD	yvaD	Bacillus subtilis (strain 168)	--	--	--	--	--	--	--	--	--	--	None	GO:0016020(membrane);GO:0016021(integral component of membrane)	None
orf00455	121	WP_007609539.1	MULTISPECIES: QacE family quaternary ammonium compound efflux SMR transporter [Bacillus]	O32227|YVAE_BACSU	Uncharacterized membrane protein YvaE	yvaE	Bacillus subtilis (strain 168)	COG2076	V	Multidrug transporter EmrE and related cation transporters	K03297	emrE, qac, mmr, smr	small multidrug resistance pump	None	None	None	None	GO:0006810(transport)	GO:0005886(plasma membrane);GO:0016020(membrane);GO:0016021(integral component of membrane)	None
orf00456	268	WP_032872967.1	MULTISPECIES: hypothetical protein [Bacillus subtilis group]	P96596|YDBA_BACSU	Uncharacterized protein YdbA	ydbA	Bacillus subtilis (strain 168)	COG2217	P	Cation transport ATPase	--	--	--	--	--	--	--	--	--	--
orf00457	123	--	--	--	--	--	--	--	--	--	--	--	--	--	--	--	--	--	--	--
orf00458	113	WP_014304387.1	MULTISPECIES: hypothetical protein [Bacillus subtilis group]	P96597|YDBB_BACSU	Uncharacterized protein YdbB	ydbB	Bacillus subtilis (strain 168)	COG0662	G	Mannose-6-phosphate isomerase, cupin superfamily	--	--	--	--	--	--	--	--	--	--
orf00459	119	WP_032872968.1	MULTISPECIES: DUF4937 domain-containing protein [Bacillus subtilis group]	P96598|YDBC_BACSU	Uncharacterized protein YdbC	ydbC	Bacillus subtilis (strain 168)	COG2329	H	Heme-degrading monooxygenase HmoA and related ABM domain proteins	--	--	--	--	--	--	--	--	--	--
orf00460	273	WP_014416954.1	MULTISPECIES: manganese catalase [Bacillus]	P80878|MCAT_BACSU	Probable manganese catalase	ydbD	Bacillus subtilis (strain 168)	COG3546	P	Mn-containing catalase (includes spore coat protein CotJC)	K07217	K07217	Mn-containing catalase	None	None	None	None	GO:0055114(oxidation-reduction process)	None	GO:0004096(catalase activity);GO:0004601(peroxidase activity);GO:0016491(oxidoreductase activity)
orf00461	350	WP_032872970.1	MULTISPECIES: C4-dicarboxylate ABC transporter [Bacillus subtilis group]	P96600|DCTB_BACSU	C4-dicarboxylate-binding protein DctB	dctB	Bacillus subtilis (strain 168)	COG1638	G	TRAP-type C4-dicarboxylate transport system, periplasmic component	K11688	dctP	C4-dicarboxylate-binding protein DctP	ko02020	Two-component system	Signal transduction	Environmental Information Processing	GO:0006810(transport)	GO:0030288(outer membrane-bounded periplasmic space)	None
orf00462	540	WP_032872971.1	MULTISPECIES: histidine kinase [Bacillus subtilis group]	P96601|DCTS_BACSU	Probable C4-dicarboxylate sensor kinase	dctS	Bacillus subtilis (strain 168)	COG3290	T	Sensor histidine kinase regulating citrate/malate metabolism	K11691	K11691, dctS	two-component system, CitB family, sensor histidine kinase DctS [EC:2.7.13.3]	ko02020	Two-component system	Signal transduction	Environmental Information Processing	GO:0000160(phosphorelay signal transduction system);GO:0007165(signal transduction);GO:0016310(phosphorylation)	GO:0016020(membrane);GO:0016021(integral component of membrane)	GO:0000155(phosphorelay sensor kinase activity);GO:0000166(nucleotide binding);GO:0004673(protein histidine kinase activity);GO:0005524(ATP binding);GO:0016301(kinase activity);GO:0016740(transferase activity);GO:0016772(transferase activity, transferring phosphorus-containing groups)
orf00463	223	WP_003156219.1	MULTISPECIES: two-component system response regulator [Bacillus]	P96602|DCTR_BACSU	Probable C4-dicarboxylate response regulator DctR	dctR	Bacillus subtilis (strain 168)	COG4565	KT	Response regulator of citrate/malate metabolism	K11692	K11692, dctR	two-component system, CitB family, response regulator DctR	ko02020	Two-component system	Signal transduction	Environmental Information Processing	GO:0000160(phosphorelay signal transduction system);GO:0006355(regulation of transcription, DNA-templated);GO:0009605(response to external stimulus)	GO:0005737(cytoplasm);GO:0009289(pilus)	GO:0003677(DNA binding);GO:0003700(DNA-binding transcription factor activity)
orf00464	418	WP_032872974.1	MULTISPECIES: glutamate:protein symporter [Bacillus subtilis group]	P96603|DCTA_BACSU	C4-dicarboxylate transport protein	dctA	Bacillus subtilis (strain 168)	COG1301	C	Na+/H+-dicarboxylate symporter	K11103	dctA	aerobic C4-dicarboxylate transport protein	ko02020	Two-component system	Signal transduction	Environmental Information Processing	GO:0006810(transport)	GO:0016020(membrane);GO:0016021(integral component of membrane)	GO:0015293(symporter activity)
orf00465	349	WP_003156215.1	MULTISPECIES: AI-2E family transporter [Bacillus]	P96604|YDBI_BACSU	Putative transport protein YdbI	ydbI	Bacillus subtilis (strain 168)	COG0628	R	Predicted PurR-regulated permease PerM	--	--	--	--	--	--	--	None	GO:0016020(membrane);GO:0016021(integral component of membrane)	None
orf00466	323	ANF35365.1	ABC transporter ATP-binding protein [Bacillus velezensis]	P96605|YDBJ_BACSU	Uncharacterized ABC transporter ATP-binding protein YdbJ	ydbJ	Bacillus subtilis (strain 168)	COG1131	V	ABC-type multidrug transport system, ATPase component	K01990	ABC-2.A	ABC-2 type transport system ATP-binding protein	None	None	None	None	--	--	--
orf00467	255	WP_032872978.1	MULTISPECIES: ABC transporter permease [Bacillus subtilis group]	P96606|YDBK_BACSU	Uncharacterized membrane protein YdbK	ydbK	Bacillus subtilis (strain 168)	COG1277	O	ABC-type transport system involved in multi-copper enzyme maturation, permease component	K01992	ABC-2.P	ABC-2 type transport system permease protein	None	None	None	None	GO:0006810(transport)	GO:0016020(membrane);GO:0016021(integral component of membrane)	None
orf00468	111	WP_032872980.1	MULTISPECIES: hypothetical protein [Bacillus subtilis group]	P96607|YDBL_BACSU	Uncharacterized protein YdbL	ydbL	Bacillus subtilis (strain 168)	--	--	--	--	--	--	--	--	--	--	None	GO:0016020(membrane);GO:0016021(integral component of membrane)	None
orf00469	381	WP_032872982.1	MULTISPECIES: acyl-CoA dehydrogenase [Bacillus subtilis group]	P96608|YDBM_BACSU	Putative acyl-CoA dehydrogenase YdbM	ydbM	Bacillus subtilis (strain 168)	COG1960	I	Acyl-CoA dehydrogenase related to the alkylation response protein AidB	--	--	--	--	--	--	--	--	--	--
orf00470	48	WP_003156206.1	MULTISPECIES: Fur-regulated basic protein B [Bacillus]	P96609|YDBN_BACSU	Uncharacterized protein YdbN	ydbN	Bacillus subtilis (strain 168)	--	--	--	--	--	--	--	--	--	--	--	--	--
orf00471	59	WP_032872984.1	MULTISPECIES: histidine kinase [Bacillus subtilis group]	--	--	--	--	--	--	--	--	--	--	--	--	--	--	GO:0016310(phosphorylation)	None	GO:0016301(kinase activity)
orf00472	46	ANF35371.1	hypothetical protein BCBMB205_04660 [Bacillus velezensis]	--	--	--	--	--	--	--	--	--	--	--	--	--	--	--	--	--
orf00473	297	WP_032872987.1	MULTISPECIES: transporter [Bacillus subtilis group]	P96610|YDBO_BACSU	Uncharacterized transporter YdbO	ydbO	Bacillus subtilis (strain 168)	COG0053	P	Divalent metal cation (Fe/Co/Zn/Cd) transporter	--	--	--	--	--	--	--	--	--	--
orf00474	105	AFJ60532.1	thioredoxin 1 [Bacillus amyloliquefaciens Y2]	P96611|YDBP_BACSU	Thioredoxin-like protein YdbP	ydbP	Bacillus subtilis (strain 168)	COG0526	O	Thiol-disulfide isomerase or thioredoxin	--	--	--	--	--	--	--	GO:0006662(glycerol ether metabolic process);GO:0045454(cell redox homeostasis)	None	GO:0015035(protein disulfide oxidoreductase activity);GO:0016853(isomerase activity)
orf00475	361	WP_032872989.1	MULTISPECIES: D-alanine--D-alanine ligase A [Bacillus subtilis group]	A7Z1L3|DDL_BACVZ	D-alanine--D-alanine ligase	ddl	Bacillus velezensis (strain DSM 23117 / BGSC 10A6 / FZB42)	COG1181	MR	D-alanine-D-alanine ligase and related ATP-grasp enzymes	K01921	ddl	D-alanine-D-alanine ligase [EC:6.3.2.4]	ko00473|ko00550|ko01502	D-Alanine metabolism|Peptidoglycan biosynthesis|Vancomycin resistance	Metabolism of other amino acids|Glycan biosynthesis and metabolism|Drug resistance: Antimicrobial	Metabolism|Metabolism|Human Diseases	GO:0008360(regulation of cell shape);GO:0009252(peptidoglycan biosynthetic process);GO:0071555(cell wall organization)	GO:0005737(cytoplasm)	GO:0000166(nucleotide binding);GO:0000287(magnesium ion binding);GO:0003824(catalytic activity);GO:0005524(ATP binding);GO:0008716(D-alanine-D-alanine ligase activity);GO:0016874(ligase activity);GO:0030145(manganese ion binding);GO:0046872(metal ion binding)
orf00476	445	WP_032872991.1	MULTISPECIES: UDP-N-acetylmuramoyl-tripeptide--D-alanyl-D-alanine ligase [Bacillus subtilis group]	P96613|MURF_BACSU	UDP-N-acetylmuramoyl-tripeptide--D-alanyl-D-alanine ligase	murF	Bacillus subtilis (strain 168)	COG0770	M	UDP-N-acetylmuramyl pentapeptide synthase	K01929	murF	UDP-N-acetylmuramoyl-tripeptide--D-alanyl-D-alanine ligase [EC:6.3.2.10]	ko00300|ko00550|ko01502	Lysine biosynthesis|Peptidoglycan biosynthesis|Vancomycin resistance	Amino acid metabolism|Glycan biosynthesis and metabolism|Drug resistance: Antimicrobial	Metabolism|Metabolism|Human Diseases	--	--	--
orf00477	37	ANF35376.1	hypothetical protein BCBMB205_04710 [Bacillus velezensis]	--	--	--	--	--	--	--	--	--	--	--	--	--	--	--	--	--
orf00478	474	AHZ14480.1	ATP-dependent RNA helicase DeaD [Bacillus velezensis SQR9]	P96614|CSHA_BACSU	DEAD-box ATP-dependent RNA helicase CshA	cshA	Bacillus subtilis (strain 168)	COG0513	L	Superfamily II DNA and RNA helicase	K05592	deaD, cshA	ATP-dependent RNA helicase DeaD [EC:3.6.4.13]	ko03018	RNA degradation	Folding, sorting and degradation	Genetic Information Processing	--	--	--
orf00479	160	ANF35378.1	membrane protein [Bacillus velezensis]	P96615|YDBS_BACSU	UPF0699 transmembrane protein YdbS	ydbS	Bacillus subtilis (strain 168)	COG3402	S	Uncharacterized membrane protein YdbS, contains bPH2 (bacterial pleckstrin homology) domain	K09167	K09167	uncharacterized protein	None	None	None	None	--	--	--
orf00480	487	WP_032872995.1	MULTISPECIES: membrane protein [Bacillus subtilis group]	P96616|YDBT_BACSU	UPF0699 transmembrane protein YdbT	ydbT	Bacillus subtilis (strain 168)	COG3428	S	Uncharacterized membrane protein YdbT, contains bPH2 (bacterial pleckstrin homology) domain	K08981	K08981	putative membrane protein	None	None	None	None	--	--	--
orf00481	199	WP_032872997.1	MULTISPECIES: rhomboid family intramembrane serine protease [Bacillus subtilis group]	P96617|YDCA_BACSU	Putative rhomboid protease YdcA	ydcA	Bacillus subtilis (strain 168)	COG0705	O	Membrane associated serine protease, rhomboid family	--	--	--	--	--	--	--	GO:0006508(proteolysis)	GO:0016020(membrane);GO:0016021(integral component of membrane)	GO:0004252(serine-type endopeptidase activity);GO:0008233(peptidase activity);GO:0016787(hydrolase activity)
orf00482	121	WP_007609580.1	MULTISPECIES: holo-ACP synthase [Bacillus]	A7Z1L9|ACPS_BACVZ	Holo-[acyl-carrier-protein] synthase	acpS	Bacillus velezensis (strain DSM 23117 / BGSC 10A6 / FZB42)	COG0736	I	Phosphopantetheinyl transferase (holo-ACP synthase)	K00997	acpS	holo-[acyl-carrier protein] synthase [EC:2.7.8.7]	ko00770	Pantothenate and CoA biosynthesis	Metabolism of cofactors and vitamins	Metabolism	GO:0006629(lipid metabolic process);GO:0006631(fatty acid metabolic process);GO:0006633(fatty acid biosynthetic process)	GO:0005737(cytoplasm)	GO:0000287(magnesium ion binding);GO:0008897(holo-[acyl-carrier-protein] synthase activity);GO:0016740(transferase activity);GO:0046872(metal ion binding)
orf00483	335	WP_032872999.1	MULTISPECIES: sporulation protein [Bacillus subtilis group]	P96619|YDCC_BACSU	Sporulation protein YdcC	ydcC	Bacillus subtilis (strain 168)	COG2834	M	Outer membrane lipoprotein-sorting protein	--	--	--	--	--	--	--	--	--	--
orf00484	389	WP_032873001.1	MULTISPECIES: alanine racemase [Bacillus subtilis group]	P10725|ALR1_BACSU	Alanine racemase 1	alr1	Bacillus subtilis (strain 168)	COG0787	M	Alanine racemase	K01775	alr	alanine racemase [EC:5.1.1.1]	ko00473|ko01502	D-Alanine metabolism|Vancomycin resistance	Metabolism of other amino acids|Drug resistance: Antimicrobial	Metabolism|Human Diseases	GO:0006522(alanine metabolic process);GO:0030632(D-alanine biosynthetic process)	None	GO:0003824(catalytic activity);GO:0008784(alanine racemase activity);GO:0016853(isomerase activity);GO:0030170(pyridoxal phosphate binding)
orf00485	93	WP_003156188.1	MULTISPECIES: antitoxin EndoAI [Bacillus]	P96621|ENDAI_BACSU	Antitoxin EndoAI	ndoAI	Bacillus subtilis (strain 168)	COG0864	K	Metal-responsive transcriptional regulator, contains CopG/Arc/MetJ DNA-binding domain	K07723	ndoAI	CopG family transcriptional regulator / antitoxin EndoAI	None	None	None	None	GO:0006355(regulation of transcription, DNA-templated)	None	None
orf00486	116	1NE8_A	Chain A, Ydce Protein From Bacillus Subtilis	P96622|ENDOA_BACSU	Endoribonuclease EndoA	ndoA	Bacillus subtilis (strain 168)	COG2337	V	mRNA-degrading endonuclease, toxin component of the MazEF toxin-antitoxin module	K07171	mazF, ndoA, chpA	mRNA interferase MazF [EC:3.1.-.-]	None	None	None	None	None	None	GO:0003677(DNA binding);GO:0003723(RNA binding);GO:0004518(nuclease activity);GO:0004519(endonuclease activity);GO:0016787(hydrolase activity)
orf00487	273	WP_003156182.1	MULTISPECIES: modulator protein [Bacillus]	P42409|RSBRA_BACSU	RsbT co-antagonist protein RsbRA	rsbRA	Bacillus subtilis (strain 168)	COG1366	T	Anti-anti-sigma regulatory factor (antagonist of anti-sigma factor)	K17763	rsbR	rsbT co-antagonist protein RsbR	None	None	None	None	--	--	--
orf00488	121	WP_003156180.1	MULTISPECIES: antagonist of RsbT [Bacillus]	P42410|RSBS_BACSU	RsbT antagonist protein RsbS	rsbS	Bacillus subtilis (strain 168)	COG1366	T	Anti-anti-sigma regulatory factor (antagonist of anti-sigma factor)	K17762	rsbS	rsbT antagonist protein RsbS	None	None	None	None	--	--	--
orf00489	133	WP_003156178.1	MULTISPECIES: serine/threonine protein kinase [Bacillus]	P42411|RSBT_BACSU	Serine/threonine-protein kinase RsbT	rsbT	Bacillus subtilis (strain 168)	COG2172	T	Anti-sigma regulatory factor (Ser/Thr protein kinase)	K17752	rsbT	serine/threonine-protein kinase RsbT [EC:2.7.11.1]	None	None	None	None	GO:0016310(phosphorylation)	None	GO:0004674(protein serine/threonine kinase activity);GO:0016301(kinase activity);GO:0016740(transferase activity)
orf00490	335	WP_007609589.1	MULTISPECIES: phosphoserine phosphatase [Bacillus]	P40399|RSBU_BACSU	Phosphoserine phosphatase RsbU	rsbU	Bacillus subtilis (strain 168)	COG2208	TK	Serine phosphatase RsbU, regulator of sigma subunit	K07315	rsbU_P	phosphoserine phosphatase RsbU/P [EC:3.1.3.3]	None	None	None	None	GO:0006468(protein phosphorylation)	None	GO:0003824(catalytic activity);GO:0004647(phosphoserine phosphatase activity);GO:0016787(hydrolase activity)
orf00491	109	WP_003156176.1	MULTISPECIES: anti-sigma B factor antagonist [Bacillus]	P17903|RSBV_BACSU	Anti-sigma-B factor antagonist	rsbV	Bacillus subtilis (strain 168)	COG1366	T	Anti-anti-sigma regulatory factor (antagonist of anti-sigma factor)	K04749	rsbV	anti-sigma B factor antagonist	None	None	None	None	GO:0006355(regulation of transcription, DNA-templated)	None	GO:0045152(antisigma factor binding)
orf00492	160	WP_007609591.1	MULTISPECIES: anti-sigma B factor RsbW [Bacillus]	A7Z1M9|RSBW_BACVZ	Serine-protein kinase RsbW	rsbW	Bacillus velezensis (strain DSM 23117 / BGSC 10A6 / FZB42)	COG2172	T	Anti-sigma regulatory factor (Ser/Thr protein kinase)	K04757	rsbW	serine/threonine-protein kinase RsbW [EC:2.7.11.1]	None	None	None	None	GO:0006468(protein phosphorylation);GO:0010468(regulation of gene expression);GO:0016310(phosphorylation);GO:0045892(negative regulation of transcription, DNA-templated)	None	GO:0000166(nucleotide binding);GO:0004672(protein kinase activity);GO:0004674(protein serine/threonine kinase activity);GO:0005524(ATP binding);GO:0016301(kinase activity);GO:0016740(transferase activity);GO:0016989(sigma factor antagonist activity)
orf00493	262	WP_032873003.1	MULTISPECIES: RNA polymerase sigma factor SigB [Bacillus subtilis group]	P06574|RPSB_BACSU	RNA polymerase sigma-B factor	sigB	Bacillus subtilis (strain 168)	COG1191	K	DNA-directed RNA polymerase specialized sigma subunit	K03090	sigB	RNA polymerase sigma-B factor	None	None	None	None	GO:0006351(transcription, DNA-templated);GO:0006352(DNA-templated transcription, initiation);GO:0006355(regulation of transcription, DNA-templated)	None	GO:0003677(DNA binding);GO:0003700(DNA-binding transcription factor activity);GO:0016987(sigma factor activity)
orf00494	200	WP_007410234.1	MULTISPECIES: phosphoserine phosphatase [Bacillus]	P17906|RSBX_BACSU	Phosphoserine phosphatase RsbX	rsbX	Bacillus subtilis (strain 168)	COG2208	TK	Serine phosphatase RsbU, regulator of sigma subunit	K05518	rsbX	phosphoserine phosphatase RsbX [EC:3.1.3.3]	None	None	None	None	None	None	GO:0003824(catalytic activity);GO:0004647(phosphoserine phosphatase activity);GO:0016787(hydrolase activity)
orf00495	719	WP_032873005.1	MULTISPECIES: RNA-binding transcriptional accessory protein [Bacillus subtilis group]	O31489|YDCI_BACSU	Uncharacterized protein YdcI	ydcI	Bacillus subtilis (strain 168)	COG2183	K	Transcriptional accessory protein Tex/SPT6	K06959	tex	protein Tex	None	None	None	None	GO:0006139(nucleobase-containing compound metabolic process)	None	GO:0003676(nucleic acid binding)
orf00496	37	ABS72909.1	hypothetical protein RBAM_005100 [Bacillus amyloliquefaciens subsp. plantarum str. FZB42]	A0A2K4Z9G8|COMPA_BACSU	Cortex morphogenetic protein A	cmpA	Bacillus subtilis (strain 168)	--	--	--	--	--	--	--	--	--	--	--	--	--
orf00497	149	EIF12046.1	SprT-like family protein [Bacillus sp. 5B6]	A7Z1N4|SPRTL_BACVZ	Protein SprT-like	RBAM_005110	Bacillus velezensis (strain DSM 23117 / BGSC 10A6 / FZB42)	COG3091	R	Predicted Zn-dependent metalloprotease, SprT family	K03095	sprL	SprT-like protein	None	None	None	None	--	--	--
orf00498	252	WP_032873007.1	MULTISPECIES: hypothetical protein [Bacillus subtilis group]	--	--	--	--	--	--	--	--	--	--	--	--	--	--	--	--	--
orf00499	501	WP_032873009.1	MULTISPECIES: ATP-binding protein [Bacillus subtilis group]	--	--	--	--	COG2256	L	Replication-associated recombination protein RarA (DNA-dependent ATPase)	--	--	--	--	--	--	--	--	--	--
orf00500	75	WP_032873012.1	MULTISPECIES: hypothetical protein [Bacillus subtilis group]	--	--	--	--	--	--	--	--	--	--	--	--	--	--	--	--	--
orf00501	172	WP_032873014.1	MULTISPECIES: hypothetical protein [Bacillus subtilis group]	--	--	--	--	--	--	--	--	--	--	--	--	--	--	--	--	--
orf00502	573	WP_032873017.1	MULTISPECIES: hypothetical protein [Bacillus subtilis group]	O31506|YEEF_BACSU	Putative ribonuclease YeeF	yeeF	Bacillus subtilis (strain 168)	COG5444	V	Predicted ribonuclease, toxin component of the YeeF-YezG toxin-antitoxin module	--	--	--	--	--	--	--	--	--	--
orf00503	48	WP_032873019.1	MULTISPECIES: hypothetical protein [Bacillus subtilis group]	P96649|RAPI_BACSU	Response regulator aspartate phosphatase I	rapI	Bacillus subtilis (strain 168)	COG0457	R	Tetratricopeptide (TPR) repeat	--	--	--	--	--	--	--	--	--	--
orf00504	467	WP_032873021.1	MULTISPECIES: MFS transporter [Bacillus subtilis group]	Q5HRH0|PROP_STAEQ	Putative proline/betaine transporter	proP	Staphylococcus epidermidis (strain ATCC 35984 / RP62A)	COG0477	GEPR	MFS family permease	K03762	proP	MFS transporter, MHS family, proline/betaine transporter	None	None	None	None	GO:0055085(transmembrane transport)	GO:0016020(membrane);GO:0016021(integral component of membrane)	GO:0005215(transporter activity)
orf00505	141	WP_032873026.1	MULTISPECIES: hypothetical protein [Bacillus subtilis group]	P96670|YDEM_BACSU	Uncharacterized protein YdeM	ydeM	Bacillus subtilis (strain 168)	COG2030	I	Acyl dehydratase	--	--	--	--	--	--	--	--	--	--
orf00506	39	AFJ60560.1	hypothetical protein MUS_0486 [Bacillus amyloliquefaciens Y2]	--	--	--	--	--	--	--	--	--	--	--	--	--	--	--	--	--
orf00507	64	ANF35407.1	recombination factor protein RarA [Bacillus velezensis]	P39918|RARA_COXBU	Replication-associated recombination protein A	rarA	Coxiella burnetii (strain RSA 493 / Nine Mile phase I)	COG2256	L	Replication-associated recombination protein RarA (DNA-dependent ATPase)	K07478	ycaJ	putative ATPase	None	None	None	None	--	--	--
orf00508	147	WP_015239220.1	MULTISPECIES: transcriptional regulator [Bacillus subtilis group]	P71036|YWNA_BACSU	Putative HTH-type transcriptional regulator YwnA	ywnA	Bacillus subtilis (strain 168)	COG1959	K	DNA-binding transcriptional regulator, IscR family	--	--	--	--	--	--	--	--	--	--
orf00509	212	WP_014416975.1	MULTISPECIES: hypothetical protein [Bacillus]	P71037|YWNB_BACSU	Uncharacterized protein YwnB	ywnB	Bacillus subtilis (strain 168)	COG2910	R	Putative NADH-flavin reductase	K07118	K07118	uncharacterized protein	None	None	None	None	--	--	--
orf00510	360	ANF35410.1	fatty acid desaturase [Bacillus velezensis]	O34653|DES_BACSU	Fatty acid desaturase	des	Bacillus subtilis (strain 168)	COG3239	I	Fatty acid desaturase	K10255	FAD6, desA	acyl-lipid omega-6 desaturase (Delta-12 desaturase) [EC:1.14.19.23 1.14.19.45]	ko02020	Two-component system	Signal transduction	Environmental Information Processing	--	--	--
orf00511	43	ABS72931.1	hypothetical protein RBAM_005390 [Bacillus amyloliquefaciens subsp. plantarum str. FZB42]	--	--	--	--	--	--	--	--	--	--	--	--	--	--	--	--	--
orf00512	67	WP_003156143.1	MULTISPECIES: cold-shock protein [Bacillus]	P39158|CSPC_BACSU	Cold shock protein CspC	cspC	Bacillus subtilis (strain 168)	COG1278	K	Cold shock protein, CspA family	K03704	cspA	cold shock protein	None	None	None	None	GO:0006351(transcription, DNA-templated);GO:0006355(regulation of transcription, DNA-templated)	GO:0005737(cytoplasm)	GO:0003676(nucleic acid binding);GO:0003677(DNA binding)
orf00513	153	WP_032873030.1	MULTISPECIES: transcription factor YdeB [Bacillus subtilis group]	P96659|YDEB_BACSU	Putative transcription factor YdeB	ydeB	Bacillus subtilis (strain 168)	COG1329	K	RNA polymerase-interacting regulator, CarD/CdnL/TRCF family	K07736	carD	CarD family transcriptional regulator	None	None	None	None	--	--	--
orf00514	86	WP_014416981.1	MULTISPECIES: hypothetical protein [Bacillus]	P54431|YRKD_BACSU	Uncharacterized protein YrkD	yrkD	Bacillus subtilis (strain 168)	COG1937	K	DNA-binding transcriptional regulator, FrmR family	--	--	--	--	--	--	--	GO:0006355(regulation of transcription, DNA-templated)	None	GO:0003677(DNA binding);GO:0046872(metal ion binding)
orf00515	160	WP_032873032.1	MULTISPECIES: hypothetical protein [Bacillus subtilis group]	P54432|YRKE_BACSU	Uncharacterized protein YrkE	yrkE	Bacillus subtilis (strain 168)	COG2210	C	Peroxiredoxin family protein	--	--	--	--	--	--	--	--	--	--
orf00516	97	WP_014416982.1	MULTISPECIES: sulfurtransferase [Bacillus]	P54510|YQHL_BACSU	Uncharacterized protein YqhL	yqhL	Bacillus subtilis (strain 168)	COG0607	P	Rhodanese-related sulfurtransferase	--	--	--	--	--	--	--	None	None	GO:0016740(transferase activity)
orf00517	188	WP_032873034.1	MULTISPECIES: hypothetical protein [Bacillus subtilis group]	P54433|YRKF_BACSU	Putative sulfur carrier protein YrkF	yrkF	Bacillus subtilis (strain 168)	COG0425|COG0607	O|P	TusA-related sulfurtransferase|Rhodanese-related sulfurtransferase	--	--	--	--	--	--	--	--	--	--
orf00518	375	WP_032873036.1	MULTISPECIES: hypothetical protein [Bacillus subtilis group]	P54435|YRKH_BACSU	Uncharacterized protein YrkH	yrkH	Bacillus subtilis (strain 168)	COG0491|COG0607	R|P	Glyoxylase or a related metal-dependent hydrolase, beta-lactamase superfamily II|Rhodanese-related sulfurtransferase	--	--	--	--	--	--	--	--	--	--
orf00519	75	WP_003156135.1	MULTISPECIES: hypothetical protein [Bacillus]	P54436|YRKI_BACSU	Putative sulfur carrier protein YrkI	yrkI	Bacillus subtilis (strain 168)	COG0425	O	TusA-related sulfurtransferase	--	--	--	--	--	--	--	None	None	GO:0016740(transferase activity)
orf00520	258	WP_029974195.1	MULTISPECIES: anion permease [Bacillus subtilis group]	P54437|YRKJ_BACSU	Probable membrane transporter protein YrkJ	yrkJ	Bacillus subtilis (strain 168)	COG0730	S	Uncharacterized membrane protein YfcA	K07090	K07090	uncharacterized protein	None	None	None	None	None	GO:0005886(plasma membrane);GO:0016020(membrane);GO:0016021(integral component of membrane)	None
orf00521	193	WP_032873039.1	MULTISPECIES: amino-acid racemase [Bacillus subtilis group]	P32960|RACX_BACSU	Probable amino-acid racemase	racX	Bacillus subtilis (strain 168)	COG1794	M	Aspartate/glutamate racemase	K01779	racD	aspartate racemase [EC:5.1.1.13]	ko00250|ko01054	Alanine, aspartate and glutamate metabolism|Nonribosomal peptide structures	Amino acid metabolism|Metabolism of terpenoids and polyketides	Metabolism|Metabolism	GO:0006520(cellular amino acid metabolic process);GO:0006807(nitrogen compound metabolic process);GO:0008152(metabolic process)	None	GO:0016853(isomerase activity);GO:0016855(racemase and epimerase activity, acting on amino acids and derivatives);GO:0036361(racemase activity, acting on amino acids and derivatives)
orf00522	184	WP_032873041.1	MULTISPECIES: hypothetical protein [Bacillus subtilis group]	--	--	--	--	--	--	--	--	--	--	--	--	--	--	--	--	--
orf00523	105	WP_012116900.1	MULTISPECIES: PadR family transcriptional regulator [Bacillus subtilis group]	--	--	--	--	COG1695	K	DNA-binding transcriptional regulator, PadR family	--	--	--	--	--	--	--	--	--	--
orf00524	37	ANF35424.1	hypothetical protein BCBMB205_05190 [Bacillus velezensis]	--	--	--	--	--	--	--	--	--	--	--	--	--	--	--	--	--
orf00525	321	WP_032873043.1	MULTISPECIES: protein teg [Bacillus subtilis group]	O06996|COTR_BACSU	Putative sporulation hydrolase CotR	cotR	Bacillus subtilis (strain 168)	COG3621	R	Patatin-like phospholipase/acyl hydrolase	--	--	--	--	--	--	--	GO:0006629(lipid metabolic process);GO:0008152(metabolic process)	None	None
orf00526	158	WP_007609648.1	MULTISPECIES: hypothetical protein [Bacillus]	--	--	--	--	COG2318	S	Uncharacterized damage-inducible protein DinB (forms a four-helix bundle)	--	--	--	--	--	--	--	--	--	--
orf00527	121	WP_017419204.1	MULTISPECIES: cupin [Bacillus subtilis group]	P96597|YDBB_BACSU	Uncharacterized protein YdbB	ydbB	Bacillus subtilis (strain 168)	COG0662	G	Mannose-6-phosphate isomerase, cupin superfamily	--	--	--	--	--	--	--	--	--	--
orf00528	99	WP_014417001.1	MULTISPECIES: hypothetical protein [Bacillus]	--	--	--	--	--	--	--	--	--	--	--	--	--	--	--	--	--
orf00529	448	WP_032873047.1	MULTISPECIES: FAD-binding protein [Bacillus subtilis group]	O06997|YVDP_BACSU	Uncharacterized FAD-linked oxidoreductase YvdP	yvdP	Bacillus subtilis (strain 168)	COG0277	C	FAD/FMN-containing dehydrogenase	--	--	--	--	--	--	--	GO:0055114(oxidation-reduction process)	None	GO:0003824(catalytic activity);GO:0016491(oxidoreductase activity);GO:0016614(oxidoreductase activity, acting on CH-OH group of donors);GO:0050660(flavin adenine dinucleotide binding)
orf00530	297	WP_032873049.1	MULTISPECIES: cation transporter [Bacillus subtilis group]	A7Z1S6|CZCD_BACVZ	Cadmium, cobalt and zinc/H(+)-K(+) antiporter	czcD	Bacillus velezensis (strain DSM 23117 / BGSC 10A6 / FZB42)	COG1230	P	Co/Zn/Cd efflux system component	K16264	czcD, zitB	cobalt-zinc-cadmium efflux system protein	None	None	None	None	--	--	--
orf00531	345	WP_032873051.1	MULTISPECIES: oxidoreductase [Bacillus subtilis group]	A7Z1S7|CZCO_BACVZ	Uncharacterized oxidoreductase CzcO	czcO	Bacillus velezensis (strain DSM 23117 / BGSC 10A6 / FZB42)	COG2072	P	Predicted flavoprotein CzcO associated with the cation diffusion facilitator CzcD	K07222	K07222	putative flavoprotein involved in K+ transport	None	None	None	None	GO:0055114(oxidation-reduction process)	None	GO:0004497(monooxygenase activity);GO:0016491(oxidoreductase activity)
orf00532	210	WP_032873053.1	MULTISPECIES: hypothetical protein [Bacillus subtilis group]	--	--	--	--	--	--	--	--	--	--	--	--	--	--	--	--	--
orf00533	134	WP_038457061.1	MULTISPECIES: hypothetical protein [Bacillus subtilis group]	P54430|YRKC_BACSU	Uncharacterized protein YrkC	yrkC	Bacillus subtilis (strain 168)	COG0662	G	Mannose-6-phosphate isomerase, cupin superfamily	--	--	--	--	--	--	--	--	--	--
orf00534	39	ANF35434.1	hypothetical protein BCBMB205_05290 [Bacillus velezensis]	--	--	--	--	--	--	--	--	--	--	--	--	--	--	--	--	--
orf00535	164	ANF35435.1	hypothetical protein BCBMB205_05300 [Bacillus velezensis]	P49854|YKKA_BACSU	Uncharacterized protein YkkA	ykkA	Bacillus subtilis (strain 168)	COG2318	S	Uncharacterized damage-inducible protein DinB (forms a four-helix bundle)	--	--	--	--	--	--	--	--	--	--
orf00536	71	WP_046559374.1	dihydrodipicolinate synthase family protein [Bacillus velezensis]	Q8EQJ1|DAPA_OCEIH	4-hydroxy-tetrahydrodipicolinate synthase	dapA	Oceanobacillus iheyensis (strain DSM 14371 / CIP 107618 / JCM 11309 / KCTC 3954 / HTE831)	COG0329	EM	Dihydrodipicolinate synthase/N-acetylneuraminate lyase	K01714	dapA	4-hydroxy-tetrahydrodipicolinate synthase [EC:4.3.3.7]	ko00261|ko00300	Monobactam biosynthesis|Lysine biosynthesis	Biosynthesis of other secondary metabolites|Amino acid metabolism	Metabolism|Metabolism	--	--	--
orf00537	68	WP_015388644.1	dihydrodipicolinate synthase family protein [Bacillus amyloliquefaciens]	--	--	--	--	COG0329	EM	Dihydrodipicolinate synthase/N-acetylneuraminate lyase	K01714	dapA	4-hydroxy-tetrahydrodipicolinate synthase [EC:4.3.3.7]	ko00261|ko00300	Monobactam biosynthesis|Lysine biosynthesis	Biosynthesis of other secondary metabolites|Amino acid metabolism	Metabolism|Metabolism	--	--	--
orf00538	85	WP_074534322.1	MULTISPECIES: hypothetical protein [Bacillus subtilis group]	--	--	--	--	--	--	--	K01714	dapA	4-hydroxy-tetrahydrodipicolinate synthase [EC:4.3.3.7]	ko00261|ko00300	Monobactam biosynthesis|Lysine biosynthesis	Biosynthesis of other secondary metabolites|Amino acid metabolism	Metabolism|Metabolism	--	--	--
orf00539	38	ANF35436.1	hypothetical protein BCBMB205_05340 [Bacillus velezensis]	--	--	--	--	--	--	--	--	--	--	--	--	--	--	--	--	--
orf00540	349	WP_032873058.1	MULTISPECIES: Cfr family 23S ribosomal RNA methyltransferase [Bacillus subtilis group]	A7Z1T2|CFR_BACVZ	Ribosomal RNA large subunit methyltransferase Cfr	cfr	Bacillus velezensis (strain DSM 23117 / BGSC 10A6 / FZB42)	COG0820	J	Adenine C2-methylase RlmN of 23S rRNA A2503 and tRNA A37	K15632	cfr	23S rRNA (adenine-C8)-methyltransferase [EC:2.1.1.224]	None	None	None	None	GO:0006364(rRNA processing);GO:0032259(methylation);GO:0046677(response to antibiotic);GO:0070475(rRNA base methylation)	GO:0005737(cytoplasm)	GO:0003824(catalytic activity);GO:0008168(methyltransferase activity);GO:0008173(RNA methyltransferase activity);GO:0016433(rRNA (adenine) methyltransferase activity);GO:0016740(transferase activity);GO:0019843(rRNA binding);GO:0046872(metal ion binding);GO:0051536(iron-sulfur cluster binding);GO:0051539(4 iron, 4 sulfur cluster binding)
orf00541	81	ANF35438.1	hypothetical protein BCBMB205_05360 [Bacillus velezensis]	--	--	--	--	--	--	--	--	--	--	--	--	--	--	--	--	--
orf00542	41	ANF35439.1	hypothetical protein BCBMB205_05370 [Bacillus velezensis]	--	--	--	--	--	--	--	--	--	--	--	--	--	--	--	--	--
orf00543	320	WP_032873063.1	MULTISPECIES: arsenic resistance protein [Bacillus subtilis group]	P45946|ARSB_BACSU	Arsenite resistance protein ArsB	arsB	Bacillus subtilis (strain 168)	COG0385	R	Predicted Na+-dependent transporter	--	--	--	--	--	--	--	--	--	--
orf00544	349	WP_032873065.1	MULTISPECIES: alcohol dehydrogenase [Bacillus subtilis group]	C0SPA5|ADHA_BACSU	Probable formaldehyde dehydrogenase AdhA	adhA	Bacillus subtilis (strain 168)	COG1064	G	D-arabinose 1-dehydrogenase, Zn-dependent alcohol dehydrogenase family	K13979	yahK	uncharacterized zinc-type alcohol dehydrogenase-like protein [EC:1.-.-.-]	None	None	None	None	GO:0055114(oxidation-reduction process)	None	GO:0008270(zinc ion binding);GO:0016491(oxidoreductase activity);GO:0046872(metal ion binding)
orf00545	134	WP_032873067.1	MULTISPECIES: MerR family transcriptional regulator [Bacillus subtilis group]	O06008|ADHR_BACSU	HTH-type transcriptional regulator AdhR	adhR	Bacillus subtilis (strain 168)	COG0789	K	DNA-binding transcriptional regulator, MerR family	--	--	--	--	--	--	--	GO:0006355(regulation of transcription, DNA-templated)	None	GO:0003677(DNA binding)
orf00546	50	ANF35443.1	hypothetical protein BCBMB205_05410 [Bacillus velezensis]	--	--	--	--	--	--	--	--	--	--	--	--	--	--	--	--	--
orf00547	429	WP_032873069.1	MULTISPECIES: sodium:proton antiporter [Bacillus subtilis group]	P27611|NHAC_BACPE	Na(+)/H(+) antiporter NhaC	nhaC	Bacillus pseudofirmus (strain OF4)	COG1757	C	Na+/H+ antiporter NhaC	--	--	--	--	--	--	--	--	--	--
orf00548	460	WP_032873071.1	MULTISPECIES: GntR family transcriptional regulator [Bacillus subtilis group]	P96669|YDEL_BACSU	Uncharacterized HTH-type transcriptional regulator YdeL	ydeL	Bacillus subtilis (strain 168)	COG1167	KE	DNA-binding transcriptional regulator, MocR family, contains an aminotransferase domain	K00375	K00375	GntR family transcriptional regulator / MocR family aminotransferase	None	None	None	None	GO:0006351(transcription, DNA-templated);GO:0006355(regulation of transcription, DNA-templated);GO:0009058(biosynthetic process)	None	GO:0003677(DNA binding);GO:0003700(DNA-binding transcription factor activity);GO:0003824(catalytic activity)
orf00549	206	WP_007609692.1	MULTISPECIES: transcriptional regulator [Bacillus]	P21341|PAIB_BACSU	Protease synthase and sporulation protein PAI 2	paiB	Bacillus subtilis (strain 168)	COG2808	T	Predicted FMN-binding regulatory protein PaiB	K07734	paiB	transcriptional regulator	None	None	None	None	GO:0055114(oxidation-reduction process)	None	GO:0010181(FMN binding);GO:0016491(oxidoreductase activity)
orf00550	120	WP_032873073.1	MULTISPECIES: hypothetical protein [Bacillus subtilis group]	--	--	--	--	--	--	--	--	--	--	--	--	--	--	None	GO:0016020(membrane);GO:0016021(integral component of membrane)	None
orf00551	50	ANF35448.1	hypothetical protein BCBMB205_05460 [Bacillus velezensis]	--	--	--	--	--	--	--	--	--	--	--	--	--	--	--	--	--
orf00552	396	WP_032873076.1	MULTISPECIES: MFS transporter [Bacillus subtilis group]	P96675|YDER_BACSU	Uncharacterized MFS-type transporter YdeR	ydeR	Bacillus subtilis (strain 168)	COG2814	G	Predicted arabinose efflux permease, MFS family	--	--	--	--	--	--	--	GO:0055085(transmembrane transport)	GO:0016020(membrane);GO:0016021(integral component of membrane)	None
orf00553	195	WP_012116930.1	MULTISPECIES: TetR family transcriptional regulator [Bacillus]	P96676|YDES_BACSU	Uncharacterized HTH-type transcriptional regulator YdeS	ydeS	Bacillus subtilis (strain 168)	COG1309	K	DNA-binding transcriptional regulator, AcrR family	--	--	--	--	--	--	--	GO:0006351(transcription, DNA-templated);GO:0006355(regulation of transcription, DNA-templated)	None	GO:0003677(DNA binding)
orf00554	294	WP_032873078.1	MULTISPECIES: EamA family transporter [Bacillus subtilis group]	P96668|YDEK_BACSU	Uncharacterized transporter YdeK	ydeK	Bacillus subtilis (strain 168)	COG0697	GER	Permease of the drug/metabolite transporter (DMT) superfamily	--	--	--	--	--	--	--	None	GO:0016020(membrane);GO:0016021(integral component of membrane)	None
orf00555	462	WP_032873080.1	MULTISPECIES: GntR family transcriptional regulator [Bacillus subtilis group]	P96669|YDEL_BACSU	Uncharacterized HTH-type transcriptional regulator YdeL	ydeL	Bacillus subtilis (strain 168)	COG1167	KE	DNA-binding transcriptional regulator, MocR family, contains an aminotransferase domain	K00375	K00375	GntR family transcriptional regulator / MocR family aminotransferase	None	None	None	None	--	--	--
orf00556	99	WP_014417026.1	MULTISPECIES: spore coat protein [Bacillus]	O06010|YRAD_BACSU	Spore coat protein F-like protein YraD	yraD	Bacillus subtilis (strain 168)	COG5577	M	Spore coat protein CotF	K06439	yraD	similar to spore coat protein	None	None	None	None	None	GO:0019028(viral capsid)	None
orf00557	65	WP_029974162.1	MULTISPECIES: hypothetical protein [Bacillus subtilis group]	O06011|YRAE_BACSU	Uncharacterized protein YraE	yraE	Bacillus subtilis (strain 168)	--	--	--	--	--	--	--	--	--	--	--	--	--
orf00558	378	WP_014417028.1	MULTISPECIES: glutathione-dependent formaldehyde dehydrogenase [Bacillus]	O06012|ADHB_BACSU	Uncharacterized zinc-type alcohol dehydrogenase-like protein AdhB	adhB	Bacillus subtilis (strain 168)	COG1063	ER	Threonine dehydrogenase or related Zn-dependent dehydrogenase	K00121	frmA, ADH5, adhC	S-(hydroxymethyl)glutathione dehydrogenase / alcohol dehydrogenase [EC:1.1.1.284 1.1.1.1]	ko00010|ko00071|ko00350|ko00625|ko00626|ko00680|ko00830|ko00980|ko00982|ko05204	Glycolysis / Gluconeogenesis|Fatty acid degradation|Tyrosine metabolism|Chloroalkane and chloroalkene degradation|Naphthalene degradation|Methane metabolism|Retinol metabolism|Metabolism of xenobiotics by cytochrome P450|Drug metabolism - cytochrome P450|Chemical carcinogenesis	Carbohydrate metabolism|Lipid metabolism|Amino acid metabolism|Xenobiotics biodegradation and metabolism|Xenobiotics biodegradation and metabolism|Energy metabolism|Metabolism of cofactors and vitamins|Xenobiotics biodegradation and metabolism|Xenobiotics biodegradation and metabolism|Cancers: Overview	Metabolism|Metabolism|Metabolism|Metabolism|Metabolism|Metabolism|Metabolism|Metabolism|Metabolism|Human Diseases	GO:0055114(oxidation-reduction process)	None	GO:0004022(alcohol dehydrogenase (NAD) activity);GO:0008270(zinc ion binding);GO:0016491(oxidoreductase activity);GO:0046872(metal ion binding)
orf00559	99	WP_032873082.1	MULTISPECIES: spore coat protein [Bacillus subtilis group]	O07949|YRAF_BACSU	Spore coat protein F-like protein YraF	yraF	Bacillus subtilis (strain 168)	COG5577	M	Spore coat protein CotF	--	--	--	--	--	--	--	None	GO:0019028(viral capsid)	None
orf00560	81	WP_032873084.1	MULTISPECIES: hypothetical protein [Bacillus subtilis group]	O07919|YRAG_BACSU	Spore coat protein F-like protein YraG	yraG	Bacillus subtilis (strain 168)	--	--	--	K06440	yraG	similar to spore coat protein	None	None	None	None	--	--	--
orf00561	46	ANF35458.1	hypothetical protein BCBMB205_05560 [Bacillus velezensis]	--	--	--	--	--	--	--	--	--	--	--	--	--	--	--	--	--
orf00562	405	SDK30150.1	histidine kinase [Bacillus velezensis]	P96685|YDFH_BACSU	Sensor histidine kinase YdfH	ydfH	Bacillus subtilis (strain 168)	COG4585	T	Signal transduction histidine kinase	K11623	ydfH	two-component system, NarL family, sensor histidine kinase YdfH [EC:2.7.13.3]	ko02020	Two-component system	Signal transduction	Environmental Information Processing	--	--	--
orf00563	211	WP_032873088.1	MULTISPECIES: DNA-binding response regulator [Bacillus subtilis group]	P96686|YDFI_BACSU	Transcriptional regulatory protein YdfI	ydfI	Bacillus subtilis (strain 168)	COG2197	TK	DNA-binding response regulator, NarL/FixJ family, contains REC and HTH domains	K11624	ydfI	two-component system, NarL family, response regulator YdfI	ko02020	Two-component system	Signal transduction	Environmental Information Processing	GO:0000160(phosphorelay signal transduction system);GO:0006351(transcription, DNA-templated);GO:0006355(regulation of transcription, DNA-templated)	None	GO:0003677(DNA binding)
orf00564	717	WP_032873090.1	MULTISPECIES: hypothetical protein [Bacillus subtilis group]	P96687|YDFJ_BACSU	Membrane protein YdfJ	ydfJ	Bacillus subtilis (strain 168)	COG2409	S	Uncharacterized membrane protein YdfJ, MMPL/SSD domain	K11625	ydfJ	membrane protein YdfJ	ko02020	Two-component system	Signal transduction	Environmental Information Processing	--	--	--
orf00565	240	WP_032873092.1	MULTISPECIES: glutamine amidotransferase [Bacillus subtilis group]	P49865|NTPR_ENTHA	Protein NtpR	ntpR	Enterococcus hirae (strain ATCC 9790 / DSM 20160 / JCM 8729 / LMG 6399 / NBRC 3181 / NCIMB 6459 / NCDO 1258)	COG2071	E	Gamma-glutamyl-gamma-aminobutyrate hydrolase PuuD (putrescine degradation), contains GATase1-like domain	K07010	K07010	putative glutamine amidotransferase	None	None	None	None	--	--	--
orf00566	542	WP_032873094.1	MULTISPECIES: elongation factor 3 [Bacillus subtilis group]	P39115|EXPZ_BACSU	Nucleotide-binding protein ExpZ	expZ	Bacillus subtilis (strain 168)	COG0488	R	ATPase components of ABC transporters with duplicated ATPase domains	K18231	msrA, vmlR	macrolide transport system ATP-binding/permease protein	ko02010	ABC transporters	Membrane transport	Environmental Information Processing	--	--	--
orf00567	175	WP_032873096.1	MULTISPECIES: N-acetyltransferase [Bacillus subtilis group]	P94482|YNAD_BACSU	Uncharacterized N-acetyltransferase YnaD	ynaD	Bacillus subtilis (strain 168)	COG1670	JO	Protein N-acetyltransferase, RimJ/RimL family	--	--	--	--	--	--	--	None	None	GO:0008080(N-acetyltransferase activity);GO:0016740(transferase activity);GO:0016746(transferase activity, transferring acyl groups)
orf00568	284	WP_032873098.1	MULTISPECIES: membrane protein [Bacillus subtilis group]	P94357|YXKD_BACSU	UPF0750 membrane protein YxkD	yxkD	Bacillus subtilis (strain 168)	COG1284	S	Uncharacterized membrane-anchored protein YitT, contains DUF161 and DUF2179 domains	--	--	--	--	--	--	--	None	GO:0016020(membrane);GO:0016021(integral component of membrane)	None
orf00569	377	WP_014304447.1	MULTISPECIES: glycerol dehydrogenase [Bacillus]	P32816|GLDA_GEOSE	Glycerol dehydrogenase	gldA	Geobacillus stearothermophilus	COG0371	C	Glycerol dehydrogenase or related enzyme, iron-containing ADH family	K00005	gldA	glycerol dehydrogenase [EC:1.1.1.6]	ko00561|ko00640	Glycerolipid metabolism|Propanoate metabolism	Lipid metabolism|Carbohydrate metabolism	Metabolism|Metabolism	GO:0055114(oxidation-reduction process)	None	GO:0016491(oxidoreductase activity);GO:0046872(metal ion binding)
orf00570	403	WP_032873100.1	MULTISPECIES: Bcr/CflA family drug resistance efflux transporter [Bacillus subtilis group]	P96709|YDGK_BACSU	Uncharacterized MFS-type transporter YdgK	ydgK	Bacillus subtilis (strain 168)	COG2814	G	Predicted arabinose efflux permease, MFS family	K07552	bcr, tcaB	MFS transporter, DHA1 family, multidrug resistance protein	None	None	None	None	GO:0006810(transport);GO:0055085(transmembrane transport)	GO:0016020(membrane);GO:0016021(integral component of membrane)	GO:0005215(transporter activity)
orf00571	411	WP_032873102.1	MULTISPECIES: beta-ketoacyl-[acyl-carrier-protein] synthase II [Bacillus subtilis group]	O34340|FABF_BACSU	3-oxoacyl-[acyl-carrier-protein] synthase 2	fabF	Bacillus subtilis (strain 168)	COG0304	IQ	3-oxoacyl-(acyl-carrier-protein) synthase	K09458	fabF	3-oxoacyl-[acyl-carrier-protein] synthase II [EC:2.3.1.179]	ko00061|ko00780	Fatty acid biosynthesis|Biotin metabolism	Lipid metabolism|Metabolism of cofactors and vitamins	Metabolism|Metabolism	--	--	--
orf00572	279	WP_032873104.1	MULTISPECIES: transcriptional regulator [Bacillus subtilis group]	--	--	--	--	COG1396	K	Transcriptional regulator, contains XRE-family HTH domain	--	--	--	--	--	--	--	None	None	GO:0003677(DNA binding);GO:0043565(sequence-specific DNA binding)
orf00573	247	ANF35470.1	membrane protein [Bacillus velezensis]	O05493|YDHB_BACSU	Probable membrane transporter protein YdhB	ydhB	Bacillus subtilis (strain 168)	COG0730	S	Uncharacterized membrane protein YfcA	K07090	K07090	uncharacterized protein	None	None	None	None	None	GO:0005886(plasma membrane);GO:0016020(membrane);GO:0016021(integral component of membrane)	None
orf00574	152	WP_032873108.1	MULTISPECIES: spermidine acetyltransferase [Bacillus subtilis group]	P39909|BLTD_BACSU	Spermine/spermidine acetyltransferase	bltD	Bacillus subtilis (strain 168)	COG0456	J	Ribosomal protein S18 acetylase RimI and related acetyltransferases	K00657	speG, SAT	diamine N-acetyltransferase [EC:2.3.1.57]	ko00330|ko04216	Arginine and proline metabolism|Ferroptosis	Amino acid metabolism|Cell growth and death	Metabolism|Cellular Processes	None	None	GO:0004145(diamine N-acetyltransferase activity);GO:0008080(N-acetyltransferase activity);GO:0016740(transferase activity);GO:0016746(transferase activity, transferring acyl groups)
orf00575	273	WP_032873110.1	MULTISPECIES: BltR family transcriptional regulator [Bacillus subtilis group]	P39842|BLTR_BACSU	Multidrug-efflux transporter 2 regulator	bltR	Bacillus subtilis (strain 168)	COG0789|COG4978	K|T	DNA-binding transcriptional regulator, MerR family|Bacterial effector-binding domain	--	--	--	--	--	--	--	--	--	--
orf00576	290	WP_032873112.1	MULTISPECIES: EamA family transporter [Bacillus subtilis group]	O31493|YDZE_BACSU	Putative permease-like protein YdzE	ydzE	Bacillus subtilis (strain 168)	COG0697	GER	Permease of the drug/metabolite transporter (DMT) superfamily	--	--	--	--	--	--	--	None	GO:0016020(membrane);GO:0016021(integral component of membrane)	None
orf00577	205	WP_032873114.1	MULTISPECIES: ADP-ribose pyrophosphatase [Bacillus subtilis group]	C0SPC3|YJHB_BACSU	Putative ADP-ribose pyrophosphatase YjhB	yjhB	Bacillus subtilis (strain 168)	COG1051	F	ADP-ribose pyrophosphatase YjhB, NUDIX family	--	--	--	--	--	--	--	None	None	GO:0016787(hydrolase activity);GO:0047631(ADP-ribose diphosphatase activity)
orf00578	260	WP_032873116.1	MULTISPECIES: SAM-dependent methyltransferase [Bacillus subtilis group]	O31474|YCGJ_BACSU	Uncharacterized methyltransferase YcgJ	ycgJ	Bacillus subtilis (strain 168)	COG2226	H	Ubiquinone/menaquinone biosynthesis C-methylase UbiE	--	--	--	--	--	--	--	--	--	--
orf00579	352	WP_032873118.1	MULTISPECIES: tartrate dehydrogenase [Bacillus subtilis group]	P42958|TTUC_BACSU	Probable tartrate dehydrogenase/decarboxylase	ycsA	Bacillus subtilis (strain 168)	COG0473	CE	Isocitrate/isopropylmalate dehydrogenase	K07246	ttuC, dmlA	tartrate dehydrogenase/decarboxylase / D-malate dehydrogenase [EC:1.1.1.93 4.1.1.73 1.1.1.83]	ko00630|ko00650	Glyoxylate and dicarboxylate metabolism|Butanoate metabolism	Carbohydrate metabolism|Carbohydrate metabolism	Metabolism|Metabolism	--	--	--
orf00580	228	WP_032873120.1	MULTISPECIES: GntR family transcriptional regulator [Bacillus subtilis group]	O05494|YDHC_BACSU	Uncharacterized HTH-type transcriptional regulator YdhC	ydhC	Bacillus subtilis (strain 168)	COG1802	K	DNA-binding transcriptional regulator, GntR family	--	--	--	--	--	--	--	--	--	--
orf00581	40	AHZ14564.1	hypothetical protein V529_05380 [Bacillus velezensis SQR9]	--	--	--	--	--	--	--	--	--	--	--	--	--	--	--	--	--
orf00582	397	WP_032873121.1	MULTISPECIES: UDP-glucosyltransferase [Bacillus subtilis group]	O05496|YDHE_BACSU	Uncharacterized UDP-glucosyltransferase YdhE	ydhE	Bacillus subtilis (strain 168)	COG1819	G	UDP:flavonoid glycosyltransferase YjiC, YdhE family	--	--	--	--	--	--	--	GO:0008152(metabolic process);GO:0016999(antibiotic metabolic process)	None	GO:0016758(transferase activity, transferring hexosyl groups)
orf00583	84	WP_032873123.1	MULTISPECIES: hypothetical protein [Bacillus subtilis group]	O34679|YJIA_BACSU	Uncharacterized protein YjiA	yjiA	Bacillus subtilis (strain 168)	--	--	--	--	--	--	--	--	--	--	--	--	--
orf00584	89	WP_032873126.1	MULTISPECIES: hypothetical protein [Bacillus subtilis group]	P96636|YDCS_BACSU	Uncharacterized protein YdcS	ydcS	Bacillus subtilis (strain 168)	--	--	--	--	--	--	--	--	--	--	--	--	--
orf00585	45	ANF35482.1	hypothetical protein BCBMB205_05800 [Bacillus velezensis]	--	--	--	--	--	--	--	--	--	--	--	--	--	--	--	--	--
orf00586	452	WP_032873129.1	MULTISPECIES: penicillin-binding protein [Bacillus subtilis group]	P32959|PBPE_BACSU	Penicillin-binding protein 4*	pbpE	Bacillus subtilis (strain 168)	COG1680	V	CubicO group peptidase, beta-lactamase class C family	--	--	--	--	--	--	--	--	--	--
orf00587	57	EIF12130.1	hypothetical protein MY7_0425 [Bacillus sp. 5B6]	--	--	--	--	--	--	--	--	--	--	--	--	--	--	--	--	--
orf00588	38	AHZ14570.1	hypothetical protein V529_05440 [Bacillus velezensis SQR9]	--	--	--	--	--	--	--	--	--	--	--	--	--	--	--	--	--
orf00589	188	WP_032873132.1	MULTISPECIES: hypothetical protein [Bacillus subtilis group]	O05503|YDHK_BACSU	Uncharacterized protein YdhK	ydhK	Bacillus subtilis (strain 168)	--	--	--	--	--	--	--	--	--	--	--	--	--
orf00590	386	WP_032873135.1	MULTISPECIES: MFS transporter [Bacillus subtilis group]	Q0GQS6|PBUE_BACAM	Purine efflux pump PbuE	pbuE	Bacillus amyloliquefaciens	COG2814	G	Predicted arabinose efflux permease, MFS family	K18567	pbuE	MFS transporter, DHA1 family, purine base/nucleoside efflux pump	None	None	None	None	GO:0055085(transmembrane transport)	GO:0016021(integral component of membrane)	None
orf00591	238	WP_007409298.1	MULTISPECIES: GntR family transcriptional regulator [Bacillus]	O05509|GMUR_BACSU	HTH-type transcriptional regulator GmuR	gmuR	Bacillus subtilis (strain 168)	COG2188	K	DNA-binding transcriptional regulator, GntR family	K03492	ydhQ	GntR family transcriptional regulator	None	None	None	None	GO:0006351(transcription, DNA-templated);GO:0006355(regulation of transcription, DNA-templated)	None	GO:0003677(DNA binding);GO:0003700(DNA-binding transcription factor activity)
orf00592	228	WP_032873138.1	MULTISPECIES: GntR family transcriptional regulator [Bacillus subtilis group]	P0ACM1|PDHR_ECO57	Pyruvate dehydrogenase complex repressor	pdhR	Escherichia coli O157:H7	COG2186	K	DNA-binding transcriptional regulator, FadR family	--	--	--	--	--	--	--	GO:0006351(transcription, DNA-templated);GO:0006355(regulation of transcription, DNA-templated)	None	GO:0003677(DNA binding);GO:0003700(DNA-binding transcription factor activity)
orf00593	404	EIF12137.1	anion ABC transporter permease [Bacillus sp. 5B6]	P37482|YYCB_BACSU	Uncharacterized transporter YycB	yycB	Bacillus subtilis (strain 168)	COG2807	P	Cyanate permease	K03449	MFS.CP	MFS transporter, CP family, cyanate transporter	None	None	None	None	GO:0055085(transmembrane transport)	GO:0016020(membrane);GO:0016021(integral component of membrane)	None
orf00594	104	WP_032873141.1	MULTISPECIES: QacE family quaternary ammonium compound efflux SMR transporter [Bacillus subtilis group]	O06999|YVDR_BACSU	Uncharacterized membrane protein YvdR	yvdR	Bacillus subtilis (strain 168)	COG2076	V	Multidrug transporter EmrE and related cation transporters	K11741	sugE	quaternary ammonium compound-resistance protein SugE	None	None	None	None	GO:0006810(transport)	GO:0005886(plasma membrane);GO:0016020(membrane);GO:0016021(integral component of membrane)	None
orf00595	109	WP_003156023.1	MULTISPECIES: QacE family quaternary ammonium compound efflux SMR transporter [Bacillus]	O32262|YVDS_BACSU	Uncharacterized membrane protein YvdS	yvdS	Bacillus subtilis (strain 168)	COG2076	V	Multidrug transporter EmrE and related cation transporters	K18924	ykkC	paired small multidrug resistance pump	None	None	None	None	GO:0006810(transport)	GO:0005886(plasma membrane);GO:0016020(membrane);GO:0016021(integral component of membrane)	None
orf00596	193	WP_007409294.1	MULTISPECIES: TetR family transcriptional regulator [Bacillus]	O07001|YVDT_BACSU	Uncharacterized HTH-type transcriptional regulator YvdT	yvdT	Bacillus subtilis (strain 168)	COG1309	K	DNA-binding transcriptional regulator, AcrR family	--	--	--	--	--	--	--	GO:0006351(transcription, DNA-templated);GO:0006355(regulation of transcription, DNA-templated)	None	GO:0003677(DNA binding)
orf00597	520	WP_007409293.1	MULTISPECIES: aspartate:proton symporter [Bacillus]	O07002|ASPP_BACSU	Aspartate-proton symporter	yveA	Bacillus subtilis (strain 168)	COG0531	E	Amino acid transporter	--	--	--	--	--	--	--	GO:0003333(amino acid transmembrane transport)	GO:0016020(membrane);GO:0016021(integral component of membrane)	GO:0015171(amino acid transmembrane transporter activity)
orf00598	284	WP_032873144.1	MULTISPECIES: catalase [Bacillus subtilis group]	P80878|MCAT_BACSU	Probable manganese catalase	ydbD	Bacillus subtilis (strain 168)	COG3546	P	Mn-containing catalase (includes spore coat protein CotJC)	K07217	K07217	Mn-containing catalase	None	None	None	None	--	--	--
orf00599	155	WP_032873147.1	MULTISPECIES: hypothetical protein [Bacillus subtilis group]	O31806|YNDB_BACSU	Uncharacterized protein YndB	yndB	Bacillus subtilis (strain 168)	COG3832	S	Uncharacterized conserved protein YndB, AHSA1/START domain	--	--	--	--	--	--	--	--	--	--
orf00600	333	WP_032873150.1	MULTISPECIES: quinone oxidoreductase [Bacillus subtilis group]	O07615|YHFP_BACSU	Putative quinone oxidoreductase YhfP	yhfP	Bacillus subtilis (strain 168)	COG0604	CR	NADPH:quinone reductase or related Zn-dependent oxidoreductase	--	--	--	--	--	--	--	GO:0055114(oxidation-reduction process)	None	GO:0008270(zinc ion binding);GO:0016491(oxidoreductase activity)
orf00601	472	WP_032873152.1	MULTISPECIES: MFS transporter [Bacillus subtilis group]	O34718|IOLT_BACSU	Major myo-inositol transporter IolT	iolT	Bacillus subtilis (strain 168)	COG2814	G	Predicted arabinose efflux permease, MFS family	K06609	iolT	MFS transporter, SP family, major inositol transporter	None	None	None	None	--	--	--
orf00602	157	BAO93208.1	hypothetical protein BSNT_06294 [Bacillus subtilis subsp. natto BEST195]	--	--	--	--	--	--	--	--	--	--	--	--	--	--	--	--	--
orf00603	325	WP_032872599.1	MULTISPECIES: thiamine-monophosphate kinase [Bacillus subtilis group]	O05514|THIL_BACSU	Thiamine-monophosphate kinase	thiL	Bacillus subtilis (strain 168)	COG0611	H	Thiamine monophosphate kinase	K00946	thiL	thiamine-monophosphate kinase [EC:2.7.4.16]	ko00730	Thiamine metabolism	Metabolism of cofactors and vitamins	Metabolism	GO:0009228(thiamine biosynthetic process);GO:0009229(thiamine diphosphate biosynthetic process);GO:0016310(phosphorylation)	None	GO:0000166(nucleotide binding);GO:0000287(magnesium ion binding);GO:0005524(ATP binding);GO:0009030(thiamine-phosphate kinase activity);GO:0016301(kinase activity);GO:0016740(transferase activity);GO:0046872(metal ion binding)
orf00604	158	WP_007408853.1	MULTISPECIES: tRNA (adenosine(37)-N6)-threonylcarbamoyltransferase complex ATPase subunit type 1 TsaE [Bacillus]	O05515|TSAE_BACSU	tRNA threonylcarbamoyladenosine biosynthesis protein TsaE	tsaE	Bacillus subtilis (strain 168)	COG0802	J	tRNA A37 threonylcarbamoyladenosine biosynthesis protein TsaE	K06925	tsaE	tRNA threonylcarbamoyladenosine biosynthesis protein TsaE	None	None	None	None	GO:0002949(tRNA threonylcarbamoyladenosine modification)	None	GO:0005524(ATP binding)
orf00605	229	WP_007408854.1	MULTISPECIES: tRNA (adenosine(37)-N6)-threonylcarbamoyltransferase complex dimerization subunit type 1 TsaB [Bacillus]	O05516|TSAB_BACSU	tRNA threonylcarbamoyladenosine biosynthesis protein TsaB	tsaB	Bacillus subtilis (strain 168)	COG1214	J	tRNA A37 threonylcarbamoyladenosine modification protein TsaB	K14742	tsaB	tRNA threonylcarbamoyladenosine biosynthesis protein TsaB	None	None	None	None	GO:0002949(tRNA threonylcarbamoyladenosine modification);GO:0006508(proteolysis)	None	GO:0008233(peptidase activity)
orf00606	151	WP_003155993.1	MULTISPECIES: ribosomal-protein-alanine N-acetyltransferase RimI [Bacillus]	O05517|RIMI_BACSU	Putative ribosomal-protein-alanine acetyltransferase	rimI	Bacillus subtilis (strain 168)	COG0456	J	Ribosomal protein S18 acetylase RimI and related acetyltransferases	K03789	rimI	[ribosomal protein S18]-alanine N-acetyltransferase [EC:2.3.1.266]	None	None	None	None	GO:0006474(N-terminal protein amino acid acetylation);GO:0006508(proteolysis)	GO:0005840(ribosome)	GO:0008080(N-acetyltransferase activity);GO:0008233(peptidase activity);GO:0008999(ribosomal-protein-alanine N-acetyltransferase activity);GO:0016407(acetyltransferase activity);GO:0016740(transferase activity);GO:0016746(transferase activity, transferring acyl groups)
orf00607	346	WP_020955419.1	MULTISPECIES: tRNA (adenosine(37)-N6)-threonylcarbamoyltransferase complex transferase subunit TsaD [Bacillus subtilis group]	O05518|TSAD_BACSU	tRNA N6-adenosine threonylcarbamoyltransferase	tsaD	Bacillus subtilis (strain 168)	COG0533	J	tRNA A37 threonylcarbamoyltransferase TsaD	K01409	KAE1, tsaD, QRI7	N6-L-threonylcarbamoyladenine synthase [EC:2.3.1.234]	None	None	None	None	--	--	--
orf00608	642	WP_032872597.1	MULTISPECIES: multidrug ABC transporter ATP-binding protein [Bacillus subtilis group]	O05519|YDIF_BACSU	Uncharacterized ABC transporter ATP-binding protein YdiF	ydiF	Bacillus subtilis (strain 168)	COG0488	R	ATPase components of ABC transporters with duplicated ATPase domains	K06158	ABCF3	ATP-binding cassette, subfamily F, member 3	None	None	None	None	--	--	--
orf00609	170	WP_032872595.1	MULTISPECIES: cyclic pyranopterin monophosphate synthase accessory protein [Bacillus subtilis group]	A7Z200|MOAC_BACVZ	Cyclic pyranopterin monophosphate synthase	moaC	Bacillus velezensis (strain DSM 23117 / BGSC 10A6 / FZB42)	COG0315	H	Molybdenum cofactor biosynthesis enzyme	K03637	moaC, CNX3	cyclic pyranopterin monophosphate synthase [EC:4.6.1.17]	ko00790|ko04122	Folate biosynthesis|Sulfur relay system	Metabolism of cofactors and vitamins|Folding, sorting and degradation	Metabolism|Genetic Information Processing	GO:0006777(Mo-molybdopterin cofactor biosynthetic process)	None	None
orf00610	215	WP_003155984.1	MULTISPECIES: transcriptional regulator [Bacillus]	A7Z201|REX_BACVZ	Redox-sensing transcriptional repressor Rex	rex	Bacillus velezensis (strain DSM 23117 / BGSC 10A6 / FZB42)	COG2344	K	NADH/NAD ratio-sensing transcriptional regulator Rex	K01926	rex	redox-sensing transcriptional repressor	None	None	None	None	GO:0006351(transcription, DNA-templated);GO:0006355(regulation of transcription, DNA-templated);GO:0045892(negative regulation of transcription, DNA-templated);GO:0051775(response to redox state)	GO:0005737(cytoplasm)	GO:0003677(DNA binding);GO:0003700(DNA-binding transcription factor activity);GO:0048037(cofactor binding);GO:0050662(coenzyme binding)
orf00611	56	WP_003155981.1	MULTISPECIES: protein translocase TatA [Bacillus]	O05522|TATAY_BACSU	Sec-independent protein translocase protein TatAy	tatAy	Bacillus subtilis (strain 168)	COG1826	U	Sec-independent protein translocase protein TatA	K03116	tatA	sec-independent protein translocase protein TatA	ko03060|ko03070	Protein export|Bacterial secretion system	Folding, sorting and degradation|Membrane transport	Genetic Information Processing|Environmental Information Processing	GO:0006810(transport);GO:0009306(protein secretion);GO:0015031(protein transport);GO:0043953(protein transport by the Tat complex)	GO:0005886(plasma membrane);GO:0005887(integral component of plasma membrane);GO:0016020(membrane);GO:0016021(integral component of membrane);GO:0033281(TAT protein transport complex)	GO:0008320(protein transmembrane transporter activity);GO:0008565(protein transporter activity)
orf00612	249	WP_014417067.1	MULTISPECIES: twin arginine-targeting protein translocase TatC [Bacillus]	O05523|TATCY_BACSU	Sec-independent protein translocase protein TatCy	tatC2	Bacillus subtilis (strain 168)	COG0805	U	Sec-independent protein secretion pathway component TatC	K03118	tatC	sec-independent protein translocase protein TatC	ko03060|ko03070	Protein export|Bacterial secretion system	Folding, sorting and degradation|Membrane transport	Genetic Information Processing|Environmental Information Processing	GO:0006810(transport);GO:0015031(protein transport);GO:0043953(protein transport by the Tat complex)	GO:0005886(plasma membrane);GO:0005887(integral component of plasma membrane);GO:0016020(membrane);GO:0016021(integral component of membrane);GO:0033281(TAT protein transport complex)	GO:0008320(protein transmembrane transporter activity)
orf00613	59	AEB62121.1	hypothetical protein LL3_00574 [Bacillus amyloliquefaciens LL3]	O05524|YDIK_BACSU	Uncharacterized lipoprotein YdiK	ydiK	Bacillus subtilis (strain 168)	--	--	--	--	--	--	--	--	--	--	None	GO:0016020(membrane);GO:0016021(integral component of membrane)	None
orf00614	244	WP_032872592.1	MULTISPECIES: peptidase [Bacillus subtilis group]	O05525|YDIL_BACSU	Putative membrane peptidase YdiL	ydiL	Bacillus subtilis (strain 168)	COG1266	O	Membrane protease YdiL, CAAX protease family	K07052	K07052	uncharacterized protein	None	None	None	None	GO:0006508(proteolysis)	GO:0016020(membrane);GO:0016021(integral component of membrane)	GO:0008233(peptidase activity)
orf00615	94	EIF12159.1	GroES [Bacillus sp. 5B6]	P28599|CH10_BACSU	10 kDa chaperonin	groS	Bacillus subtilis (strain 168)	COG0234	O	Co-chaperonin GroES (HSP10)	K04078	groES, HSPE1	chaperonin GroES	None	None	None	None	GO:0006457(protein folding);GO:0006986(response to unfolded protein);GO:0051085(chaperone cofactor-dependent protein refolding)	GO:0005737(cytoplasm);GO:1990220(GroEL-GroES complex)	GO:0005524(ATP binding);GO:0046872(metal ion binding);GO:0051082(unfolded protein binding);GO:0051087(chaperone binding)
orf00616	544	WP_061046471.1	molecular chaperone GroEL, partial [Bacillus amyloliquefaciens]	A7Z207|CH60_BACVZ	60 kDa chaperonin	groL	Bacillus velezensis (strain DSM 23117 / BGSC 10A6 / FZB42)	COG0459	O	Chaperonin GroEL (HSP60 family)	K04077	groEL, HSPD1	chaperonin GroEL	ko03018|ko04212|ko04940|ko05134|ko05152	RNA degradation|Longevity regulating pathway - worm|Type I diabetes mellitus|Legionellosis|Tuberculosis	Folding, sorting and degradation|Aging|Endocrine and metabolic diseases|Infectious diseases: Bacterial|Infectious diseases: Bacterial	Genetic Information Processing|Organismal Systems|Human Diseases|Human Diseases|Human Diseases	GO:0006457(protein folding);GO:0042026(protein refolding)	GO:0005737(cytoplasm)	GO:0000166(nucleotide binding);GO:0005524(ATP binding);GO:0051082(unfolded protein binding)
orf00617	90	WP_032872590.1	MULTISPECIES: hypothetical protein [Bacillus subtilis group]	--	--	--	--	COG0582	LX	Integrase	--	--	--	--	--	--	--	GO:0006310(DNA recombination);GO:0015074(DNA integration)	None	GO:0003677(DNA binding)
orf00618	596	WP_032872588.1	MULTISPECIES: histidine kinase [Bacillus subtilis group]	P54662|DEGU_BREBE	Transcriptional regulatory protein DegU	degU	Brevibacillus brevis	COG2197|COG4585	TK|T	DNA-binding response regulator, NarL/FixJ family, contains REC and HTH domains|Signal transduction histidine kinase	--	--	--	--	--	--	--	--	--	--
orf00619	675	WP_032872584.1	MULTISPECIES: penicillin-binding protein [Bacillus subtilis group]	Q99RJ0|FLP_STAAM	Protein flp	flp	Staphylococcus aureus (strain Mu50 / ATCC 700699)	COG1680	V	CubicO group peptidase, beta-lactamase class C family	--	--	--	--	--	--	--	--	--	--
orf00620	155	WP_032872582.1	MULTISPECIES: DNA-binding response regulator, partial [Bacillus subtilis group]	P54662|DEGU_BREBE	Transcriptional regulatory protein DegU	degU	Brevibacillus brevis	COG2197|COG4585	TK|T	DNA-binding response regulator, NarL/FixJ family, contains REC and HTH domains|Signal transduction histidine kinase	--	--	--	--	--	--	--	--	--	--
orf00621	833	WP_032872580.1	MULTISPECIES: ATP-binding protein [Bacillus subtilis group]	P39143|GUTR_BACSU	Transcription activator GutR	gutR	Bacillus subtilis (strain 168)	COG0457	R	Tetratricopeptide (TPR) repeat	K16247	gutR	LuxR family transcriptional regulator, glucitol operon activator	None	None	None	None	GO:0045893(positive regulation of transcription, DNA-templated)	None	GO:0043531(ADP binding)
orf00622	353	WP_032872577.1	MULTISPECIES: NAD(P)-dependent alcohol dehydrogenase [Bacillus subtilis group]	Q06004|DHSO_BACSU	Sorbitol dehydrogenase	gutB	Bacillus subtilis (strain 168)	COG1063	ER	Threonine dehydrogenase or related Zn-dependent dehydrogenase	K00008	SORD, gutB	L-iditol 2-dehydrogenase [EC:1.1.1.14]	ko00040|ko00051	Pentose and glucuronate interconversions|Fructose and mannose metabolism	Carbohydrate metabolism|Carbohydrate metabolism	Metabolism|Metabolism	--	--	--
orf00623	459	ANF35519.1	putative glucitol transport protein GutA [Bacillus velezensis]	O34368|GUTA_BACSU	Probable glucitol transport protein GutA	gutA	Bacillus subtilis (strain 168)	COG2211	G	Na+/melibiose symporter or related transporter	K16248	gutA, gutP	probable glucitol transport protein GutA	None	None	None	None	--	--	--
orf00624	320	WP_032872575.1	MULTISPECIES: sugar kinase [Bacillus subtilis group]	O34768|YDJE_BACSU	Uncharacterized sugar kinase YdjE	ydjE	Bacillus subtilis (strain 168)	COG0524	G	Sugar or nucleoside kinase, ribokinase family	K00847	E2.7.1.4, scrK	fructokinase [EC:2.7.1.4]	ko00051|ko00500|ko00520	Fructose and mannose metabolism|Starch and sucrose metabolism|Amino sugar and nucleotide sugar metabolism	Carbohydrate metabolism|Carbohydrate metabolism|Carbohydrate metabolism	Metabolism|Metabolism|Metabolism	--	--	--
orf00625	105	WP_032872573.1	MULTISPECIES: hypothetical protein [Bacillus subtilis group]	O31651|YJDJ_BACSU	Uncharacterized protein YjdJ	yjdJ	Bacillus subtilis (strain 168)	--	--	--	--	--	--	--	--	--	--	None	GO:0016020(membrane);GO:0016021(integral component of membrane)	None
orf00626	228	WP_032872571.1	MULTISPECIES: phage-shock protein [Bacillus subtilis group]	P54617|PSPA_BACSU	Phage shock protein A homolog	ydjF	Bacillus subtilis (strain 168)	COG1842	KT	Phage shock protein A	K03969	pspA	phage shock protein A	None	None	None	None	--	--	--
orf00627	341	WP_032872569.1	MULTISPECIES: hypothetical protein [Bacillus subtilis group]	O34434|YDJG_BACSU	Uncharacterized protein YdjG	ydjG	Bacillus subtilis (strain 168)	COG1198	L	Primosomal protein N' (replication factor Y) - superfamily II helicase	--	--	--	--	--	--	--	None	GO:0016020(membrane);GO:0016021(integral component of membrane)	None
orf00628	252	WP_032872567.1	MULTISPECIES: hypothetical protein [Bacillus subtilis group]	O35004|YDJH_BACSU	UPF0603 protein YdjH	ydjH	Bacillus subtilis (strain 168)	COG1512	S	Uncharacterized membrane protein YgcG, contains a TPM-fold domain	K06872	K06872	uncharacterized protein	None	None	None	None	--	--	--
orf00629	334	WP_015239303.1	MULTISPECIES: hypothetical protein [Bacillus subtilis group]	O34789|YDJI_BACSU	Uncharacterized protein YdjI	ydjI	Bacillus subtilis (strain 168)	COG4260	O	Membrane protease subunit, stomatin/prohibitin family, contains C-terminal Zn-ribbon domain	--	--	--	--	--	--	--	--	--	--
orf00630	643	WP_032872565.1	MULTISPECIES: peptidoglycan O-acetyltransferase [Bacillus subtilis group]	O05402|YRHL_BACSU	Putative peptidoglycan O-acetyltransferase YrhL	yrhL	Bacillus subtilis (strain 168)	COG1835|COG2755	M|E	Peptidoglycan/LPS O-acetylase OafA/YrhL, contains acyltransferase and SGNH-hydrolase domains|Lysophospholipase L1 or related esterase	--	--	--	--	--	--	--	--	--	--
orf00631	50	EIF12172.1	hypothetical protein MY7_0474 [Bacillus sp. 5B6]	--	--	--	--	--	--	--	--	--	--	--	--	--	--	--	--	--
orf00632	286	WP_007609813.1	MULTISPECIES: hypothetical protein [Bacillus]	O05403|RSIV_BACSU	Anti-sigma-V factor RsiV	rsiV	Bacillus subtilis (strain 168)	--	--	--	--	--	--	--	--	--	--	None	GO:0016020(membrane);GO:0016021(integral component of membrane)	None
orf00633	165	WP_003155802.1	MULTISPECIES: DNA-directed RNA polymerase sigma-70 factor [Bacillus]	O05404|SIGV_BACSU	RNA polymerase sigma factor SigV	sigV	Bacillus subtilis (strain 168)	COG1595	K	DNA-directed RNA polymerase specialized sigma subunit, sigma24 family	K03088	rpoE	RNA polymerase sigma-70 factor, ECF subfamily	None	None	None	None	GO:0006351(transcription, DNA-templated);GO:0006352(DNA-templated transcription, initiation);GO:0006355(regulation of transcription, DNA-templated)	None	GO:0003677(DNA binding);GO:0003700(DNA-binding transcription factor activity);GO:0016987(sigma factor activity)
orf00634	346	WP_007408876.1	MULTISPECIES: butanediol dehydrogenase [Bacillus]	O34788|BDHA_BACSU	(R,R)-butanediol dehydrogenase	bdhA	Bacillus subtilis (strain 168)	COG1063	ER	Threonine dehydrogenase or related Zn-dependent dehydrogenase	K00004	BDH, butB	(R,R)-butanediol dehydrogenase / meso-butanediol dehydrogenase / diacetyl reductase [EC:1.1.1.4 1.1.1.- 1.1.1.303]	ko00650	Butanoate metabolism	Carbohydrate metabolism	Metabolism	GO:0055114(oxidation-reduction process)	None	GO:0000721((R,R)-butanediol dehydrogenase activity);GO:0003939(L-iditol 2-dehydrogenase activity);GO:0008270(zinc ion binding);GO:0016491(oxidoreductase activity);GO:0046872(metal ion binding)
orf00635	122	WP_014417081.1	MULTISPECIES: hypothetical protein [Bacillus]	P40775|YDJM_BACSU	Uncharacterized protein YdjM	ydjM	Bacillus subtilis (strain 168)	--	--	--	--	--	--	--	--	--	--	--	--	--
orf00636	348	WP_032872563.1	MULTISPECIES: hypothetical protein [Bacillus subtilis group]	O34353|YDJN_BACSU	Uncharacterized protein YdjN	ydjN	Bacillus subtilis (strain 168)	COG0823	U	Periplasmic component of the Tol biopolymer transport system	--	--	--	--	--	--	--	--	--	--
orf00637	46	ANF35533.1	hypothetical protein BCBMB205_06310 [Bacillus velezensis]	--	--	--	--	--	--	--	--	--	--	--	--	--	--	--	--	--
orf00638	69	ERH51074.1	hypothetical protein O205_14950 [Bacillus amyloliquefaciens EGD-AQ14]	O34759|YDJO_BACSU	Uncharacterized protein YdjO	ydjO	Bacillus subtilis (strain 168)	--	--	--	--	--	--	--	--	--	--	--	--	--
orf00639	512	WP_032872561.1	MULTISPECIES: copper oxidase [Bacillus subtilis group]	P07788|COTA_BACSU	Spore coat protein A	cotA	Bacillus subtilis (strain 168)	COG2132	DPM	Multicopper oxidase with three cupredoxin domains (includes cell division protein FtsP and spore coat protein CotA)	K06324	cotA	spore coat protein A, manganese oxidase [EC:1.16.3.3]	None	None	None	None	GO:0055114(oxidation-reduction process)	None	GO:0005507(copper ion binding);GO:0016491(oxidoreductase activity)
orf00640	461	WP_043866886.1	GABA permease [Bacillus amyloliquefaciens]	P46349|GABP_BACSU	GABA permease	gabP	Bacillus subtilis (strain 168)	COG1113	E	L-asparagine transporter and related permeases	K11735	gabP	GABA permease	None	None	None	None	GO:0003333(amino acid transmembrane transport);GO:0006810(transport);GO:0006865(amino acid transport);GO:0015812(gamma-aminobutyric acid transport);GO:0055085(transmembrane transport)	GO:0016020(membrane);GO:0016021(integral component of membrane)	GO:0015171(amino acid transmembrane transporter activity);GO:0015185(gamma-aminobutyric acid transmembrane transporter activity)
orf00641	37	ANF35537.1	hypothetical protein BCBMB205_06350 [Bacillus velezensis]	--	--	--	--	--	--	--	--	--	--	--	--	--	--	--	--	--
orf00642	320	WP_032872559.1	MULTISPECIES: ATPase AAA [Bacillus subtilis group]	P94474|YEAC_BACSU	Uncharacterized protein YeaC	yeaC	Bacillus subtilis (strain 168)	COG0714	R	MoxR-like ATPase	K03924	moxR	MoxR-like ATPase [EC:3.6.3.-]	None	None	None	None	None	None	GO:0005524(ATP binding);GO:0016887(ATPase activity)
orf00643	394	WP_032872558.1	MULTISPECIES: hypothetical protein [Bacillus subtilis group]	P94475|YEAD_BACSU	Uncharacterized protein YeaD	yeaD	Bacillus subtilis (strain 168)	COG1721	S	Uncharacterized conserved protein, DUF58 family, contains vWF domain	--	--	--	--	--	--	--	--	--	--
orf00644	735	WP_032872556.1	MULTISPECIES: hypothetical protein [Bacillus subtilis group]	P94476|YEBA_BACSU	Uncharacterized protein YebA	yebA	Bacillus subtilis (strain 168)	COG1305	O	Transglutaminase-like enzyme, putative cysteine protease	--	--	--	--	--	--	--	--	--	--
orf00645	516	CDG28626.1	GMP synthetase [Bacillus velezensis UCMB5033]	A7Z235|GUAA_BACVZ	GMP synthase [glutamine-hydrolyzing]	guaA	Bacillus velezensis (strain DSM 23117 / BGSC 10A6 / FZB42)	COG0518|COG0519	F|F	GMP synthase - Glutamine amidotransferase domain|GMP synthase, PP-ATPase domain/subunit	K01951	guaA, GMPS	GMP synthase (glutamine-hydrolysing) [EC:6.3.5.2]	ko00230|ko00983	Purine metabolism|Drug metabolism - other enzymes	Nucleotide metabolism|Xenobiotics biodegradation and metabolism	Metabolism|Metabolism	GO:0006164(purine nucleotide biosynthetic process);GO:0006177(GMP biosynthetic process);GO:0006541(glutamine metabolic process)	None	GO:0000166(nucleotide binding);GO:0003922(GMP synthase (glutamine-hydrolyzing) activity);GO:0005524(ATP binding);GO:0016462(pyrophosphatase activity);GO:0016874(ligase activity)
orf00646	635	ANF35542.1	hypothetical protein BCBMB205_06400 [Bacillus velezensis]	--	--	--	--	--	--	--	--	--	--	--	--	--	--	--	--	--
orf00647	177	WP_032872554.1	MULTISPECIES: RNA polymerase [Bacillus subtilis group]	O05404|SIGV_BACSU	RNA polymerase sigma factor SigV	sigV	Bacillus subtilis (strain 168)	COG1595	K	DNA-directed RNA polymerase specialized sigma subunit, sigma24 family	K03088	rpoE	RNA polymerase sigma-70 factor, ECF subfamily	None	None	None	None	GO:0006351(transcription, DNA-templated);GO:0006352(DNA-templated transcription, initiation);GO:0006355(regulation of transcription, DNA-templated)	None	GO:0003677(DNA binding);GO:0003700(DNA-binding transcription factor activity);GO:0016987(sigma factor activity)
orf00648	479	WP_032872552.1	MULTISPECIES: hypothetical protein [Bacillus subtilis group]	--	--	--	--	--	--	--	--	--	--	--	--	--	--	--	--	--
orf00649	440	AFJ60722.1	hypoxanthine/guanine permease [Bacillus amyloliquefaciens Y2]	O34987|PBUG_BACSU	Guanine/hypoxanthine permease PbuG	pbuG	Bacillus subtilis (strain 168)	COG2252	F	Xanthine/uracil/vitamin C permease, AzgA family	K06901	pbuG	putative MFS transporter, AGZA family, xanthine/uracil permease	None	None	None	None	GO:0006810(transport);GO:0006863(purine nucleobase transport);GO:0055085(transmembrane transport)	GO:0016020(membrane);GO:0016021(integral component of membrane)	GO:0005215(transporter activity);GO:0005345(purine nucleobase transmembrane transporter activity)
orf00650	260	WP_032872549.1	MULTISPECIES: hypothetical protein [Bacillus subtilis group]	O34341|YEBC_BACSU	Uncharacterized protein YebC	yebC	Bacillus subtilis (strain 168)	--	--	--	--	--	--	--	--	--	--	None	GO:0016020(membrane);GO:0016021(integral component of membrane)	None
orf00651	65	WP_007609838.1	MULTISPECIES: hypothetical protein [Bacillus]	O34904|YEBD_BACSU	Uncharacterized protein YebD	yebD	Bacillus subtilis (strain 168)	--	--	--	--	--	--	--	--	--	--	--	--	--
orf00652	184	WP_007609840.1	MULTISPECIES: membrane protein [Bacillus]	A7Z241|Y682_BACVZ	UPF0316 protein RBAM_006820	RBAM_006820	Bacillus velezensis (strain DSM 23117 / BGSC 10A6 / FZB42)	COG4843	S	Uncharacterized protein YebE, UPF0316 family	--	--	--	--	--	--	--	None	GO:0005886(plasma membrane);GO:0016020(membrane);GO:0016021(integral component of membrane)	None
orf00653	65	WP_007609843.1	MULTISPECIES: NETI motif-containing protein [Bacillus]	O34700|YEBG_BACSU	Uncharacterized protein YebG	yebG	Bacillus subtilis (strain 168)	--	--	--	--	--	--	--	--	--	--	--	--	--
orf00654	162	WP_003155768.1	MULTISPECIES: 5-(carboxyamino)imidazole ribonucleotide mutase [Bacillus]	P12044|PURE_BACSU	N5-carboxyaminoimidazole ribonucleotide mutase	purE	Bacillus subtilis (strain 168)	COG0041	F	Phosphoribosylcarboxyaminoimidazole (NCAIR) mutase	K01588	purE	5-(carboxyamino)imidazole ribonucleotide mutase [EC:5.4.99.18]	ko00230	Purine metabolism	Nucleotide metabolism	Metabolism	GO:0006164(purine nucleotide biosynthetic process);GO:0006189('de novo' IMP biosynthetic process)	None	GO:0016853(isomerase activity);GO:0034023(5-(carboxyamino)imidazole ribonucleotide mutase activity)
orf00655	380	KFX40341.1	phosphoribosylaminoimidazole carboxylase [Bacillus amyloliquefaciens]	P12045|PURK_BACSU	N5-carboxyaminoimidazole ribonucleotide synthase	purK	Bacillus subtilis (strain 168)	COG0026	F	Phosphoribosylaminoimidazole carboxylase (NCAIR synthetase)	K01589	purK	5-(carboxyamino)imidazole ribonucleotide synthase [EC:6.3.4.18]	ko00230	Purine metabolism	Nucleotide metabolism	Metabolism	--	--	--
orf00656	430	WP_032872546.1	MULTISPECIES: adenylosuccinate lyase [Bacillus subtilis group]	P12047|PUR8_BACSU	Adenylosuccinate lyase	purB	Bacillus subtilis (strain 168)	COG0015	F	Adenylosuccinate lyase	K01756	purB, ADSL	adenylosuccinate lyase [EC:4.3.2.2]	ko00230|ko00250	Purine metabolism|Alanine, aspartate and glutamate metabolism	Nucleotide metabolism|Amino acid metabolism	Metabolism|Metabolism	GO:0006164(purine nucleotide biosynthetic process);GO:0006189('de novo' IMP biosynthetic process);GO:0009152(purine ribonucleotide biosynthetic process);GO:0044208('de novo' AMP biosynthetic process)	None	GO:0003824(catalytic activity);GO:0004018(N6-(1,2-dicarboxyethyl)AMP AMP-lyase (fumarate-forming) activity);GO:0016829(lyase activity);GO:0070626((S)-2-(5-amino-1-(5-phospho-D-ribosyl)imidazole-4-carboxamido)succinate AMP-lyase (fumarate-forming) activity)
orf00657	239	WP_032872544.1	MULTISPECIES: phosphoribosylaminoimidazolesuccinocarboxamide synthase [Bacillus subtilis group]	P12046|PUR7_BACSU	Phosphoribosylaminoimidazole-succinocarboxamide synthase	purC	Bacillus subtilis (strain 168)	COG0152	F	Phosphoribosylaminoimidazole-succinocarboxamide synthase	K01923	purC	phosphoribosylaminoimidazole-succinocarboxamide synthase [EC:6.3.2.6]	ko00230	Purine metabolism	Nucleotide metabolism	Metabolism	GO:0006164(purine nucleotide biosynthetic process);GO:0006189('de novo' IMP biosynthetic process)	None	GO:0000166(nucleotide binding);GO:0004639(phosphoribosylaminoimidazolesuccinocarboxamide synthase activity);GO:0005524(ATP binding);GO:0016874(ligase activity)
orf00658	84	WP_003155758.1	MULTISPECIES: phosphoribosylformylglycinamidine synthase, purS protein [Bacillus]	P12049|PURS_BACSU	Phosphoribosylformylglycinamidine synthase subunit PurS	purS	Bacillus subtilis (strain 168)	COG1828	F	Phosphoribosylformylglycinamidine (FGAM) synthase, PurS component	K01952	purL, PFAS	phosphoribosylformylglycinamidine synthase [EC:6.3.5.3]	ko00230	Purine metabolism	Nucleotide metabolism	Metabolism	GO:0006164(purine nucleotide biosynthetic process);GO:0006189('de novo' IMP biosynthetic process)	GO:0005737(cytoplasm)	GO:0000166(nucleotide binding);GO:0004642(phosphoribosylformylglycinamidine synthase activity);GO:0005524(ATP binding);GO:0016874(ligase activity)
orf00659	227	WP_015388591.1	MULTISPECIES: phosphoribosylformylglycinamidine synthase I [Bacillus subtilis group]	A7Z248|PURQ_BACVZ	Phosphoribosylformylglycinamidine synthase subunit PurQ	purQ	Bacillus velezensis (strain DSM 23117 / BGSC 10A6 / FZB42)	COG0047	F	Phosphoribosylformylglycinamidine (FGAM) synthase, glutamine amidotransferase domain	K01952	purL, PFAS	phosphoribosylformylglycinamidine synthase [EC:6.3.5.3]	ko00230	Purine metabolism	Nucleotide metabolism	Metabolism	GO:0006164(purine nucleotide biosynthetic process);GO:0006189('de novo' IMP biosynthetic process);GO:0006541(glutamine metabolic process)	GO:0005737(cytoplasm)	GO:0000166(nucleotide binding);GO:0004642(phosphoribosylformylglycinamidine synthase activity);GO:0005524(ATP binding);GO:0016787(hydrolase activity);GO:0016874(ligase activity)
orf00660	742	WP_032872542.1	MULTISPECIES: phosphoribosylformylglycinamidine synthase II [Bacillus subtilis group]	A7Z249|PURL_BACVZ	Phosphoribosylformylglycinamidine synthase subunit PurL	purL	Bacillus velezensis (strain DSM 23117 / BGSC 10A6 / FZB42)	COG0046	F	Phosphoribosylformylglycinamidine (FGAM) synthase, synthetase domain	K01952	purL, PFAS	phosphoribosylformylglycinamidine synthase [EC:6.3.5.3]	ko00230	Purine metabolism	Nucleotide metabolism	Metabolism	--	--	--
orf00661	476	WP_032872540.1	MULTISPECIES: amidophosphoribosyltransferase [Bacillus subtilis group]	P00497|PUR1_BACSU	Amidophosphoribosyltransferase	purF	Bacillus subtilis (strain 168)	COG0034	F	Glutamine phosphoribosylpyrophosphate amidotransferase	K00764	purF, PPAT	amidophosphoribosyltransferase [EC:2.4.2.14]	ko00230|ko00250	Purine metabolism|Alanine, aspartate and glutamate metabolism	Nucleotide metabolism|Amino acid metabolism	Metabolism|Metabolism	GO:0006164(purine nucleotide biosynthetic process);GO:0006189('de novo' IMP biosynthetic process);GO:0006541(glutamine metabolic process);GO:0009113(purine nucleobase biosynthetic process);GO:0009116(nucleoside metabolic process)	None	GO:0000287(magnesium ion binding);GO:0004044(amidophosphoribosyltransferase activity);GO:0016740(transferase activity);GO:0016757(transferase activity, transferring glycosyl groups);GO:0046872(metal ion binding);GO:0051536(iron-sulfur cluster binding);GO:0051539(4 iron, 4 sulfur cluster binding)
orf00662	346	WP_003155753.1	MULTISPECIES: phosphoribosylformylglycinamidine cyclo-ligase [Bacillus]	A7Z251|PUR5_BACVZ	Phosphoribosylformylglycinamidine cyclo-ligase	purM	Bacillus velezensis (strain DSM 23117 / BGSC 10A6 / FZB42)	COG0150	F	Phosphoribosylaminoimidazole (AIR) synthetase	K01933	purM	phosphoribosylformylglycinamidine cyclo-ligase [EC:6.3.3.1]	ko00230	Purine metabolism	Nucleotide metabolism	Metabolism	GO:0006164(purine nucleotide biosynthetic process);GO:0006189('de novo' IMP biosynthetic process)	GO:0005737(cytoplasm)	GO:0000166(nucleotide binding);GO:0004641(phosphoribosylformylglycinamidine cyclo-ligase activity);GO:0005524(ATP binding);GO:0016874(ligase activity)
orf00663	195	WP_003155752.1	MULTISPECIES: phosphoribosylglycinamide formyltransferase [Bacillus]	P12040|PUR3_BACSU	Phosphoribosylglycinamide formyltransferase	purN	Bacillus subtilis (strain 168)	COG0299	F	Folate-dependent phosphoribosylglycinamide formyltransferase PurN	K11175	purN	phosphoribosylglycinamide formyltransferase 1 [EC:2.1.2.2]	ko00230|ko00670	Purine metabolism|One carbon pool by folate	Nucleotide metabolism|Metabolism of cofactors and vitamins	Metabolism|Metabolism	GO:0006164(purine nucleotide biosynthetic process);GO:0006189('de novo' IMP biosynthetic process);GO:0009058(biosynthetic process)	None	GO:0004644(phosphoribosylglycinamide formyltransferase activity);GO:0016740(transferase activity);GO:0016742(hydroxymethyl-, formyl- and related transferase activity)
orf00664	512	WP_032872538.1	MULTISPECIES: bifunctional phosphoribosylaminoimidazolecarboxamide formyltransferase/inosine monophosphate cyclohydrolase [Bacillus subtilis group]	P12048|PUR9_BACSU	Bifunctional purine biosynthesis protein PurH	purH	Bacillus subtilis (strain 168)	COG0138	F	AICAR transformylase/IMP cyclohydrolase PurH	K00602	purH	phosphoribosylaminoimidazolecarboxamide formyltransferase / IMP cyclohydrolase [EC:2.1.2.3 3.5.4.10]	ko00230|ko00670|ko01523	Purine metabolism|One carbon pool by folate|Antifolate resistance	Nucleotide metabolism|Metabolism of cofactors and vitamins|Drug resistance: Antineoplastic	Metabolism|Metabolism|Human Diseases	--	--	--
orf00665	422	WP_032871756.1	MULTISPECIES: phosphoribosylamine--glycine ligase [Bacillus]	P12039|PUR2_BACSU	Phosphoribosylamine--glycine ligase	purD	Bacillus subtilis (strain 168)	COG0151	F	Phosphoribosylamine-glycine ligase	K01945	purD	phosphoribosylamine---glycine ligase [EC:6.3.4.13]	ko00230	Purine metabolism	Nucleotide metabolism	Metabolism	--	--	--
orf00666	77	AHZ14647.1	hypothetical protein V529_06210 [Bacillus velezensis SQR9]	C0H3X3|YEZF_BACSU	Uncharacterized membrane protein YezF	yezF	Bacillus subtilis (strain 168)	--	--	--	--	--	--	--	--	--	--	--	--	--
orf00667	580	WP_032872533.1	MULTISPECIES: adenine deaminase [Bacillus subtilis group]	O34909|YERA_BACSU	Putative adenine deaminase YerA	yerA	Bacillus subtilis (strain 168)	COG1001	F	Adenine deaminase	K01486	ade	adenine deaminase [EC:3.5.4.2]	ko00230	Purine metabolism	Nucleotide metabolism	Metabolism	--	--	--
orf00668	331	WP_032872531.1	MULTISPECIES: hypothetical protein [Bacillus subtilis group]	O34968|YERB_BACSU	Putative lipoprotein YerB	yerB	Bacillus subtilis (strain 168)	COG1470	S	Uncharacterized membrane protein	--	--	--	--	--	--	--	--	--	--
orf00669	105	AEB62248.1	hypothetical protein LL3_00701 [Bacillus amyloliquefaciens LL3]	Q7BVT7|YERC_BACSU	Uncharacterized protein YerC	yerC	Bacillus subtilis (strain 168)	COG4496	S	Uncharacterized protein YerC	--	--	--	--	--	--	--	GO:0006355(regulation of transcription, DNA-templated)	GO:0005622(intracellular)	GO:0003700(DNA-binding transcription factor activity);GO:0043565(sequence-specific DNA binding)
orf00670	524	WP_032872529.1	MULTISPECIES: FMN-binding glutamate synthase family protein [Bacillus subtilis group]	O34849|YERD_BACSU	Glutamate synthase large subunit-like protein YerD	yerD	Bacillus subtilis (strain 168)	COG0069	E	Glutamate synthase domain 2	--	--	--	--	--	--	--	--	--	--
orf00671	54	WP_032872527.1	MULTISPECIES: hypothetical protein [Bacillus subtilis group]	--	--	--	--	--	--	--	--	--	--	--	--	--	--	--	--	--
orf00672	229	WP_003155740.1	MULTISPECIES: geranylgeranylglyceryl/heptaprenylglyceryl phosphate synthase [Bacillus]	A7Z259|PCRB_BACVZ	Heptaprenylglyceryl phosphate synthase	pcrB	Bacillus velezensis (strain DSM 23117 / BGSC 10A6 / FZB42)	COG1646	I	Heptaprenylglyceryl phosphate synthase	K07094	pcrB	putative glycerol-1-phosphate prenyltransferase [EC:2.5.1.-]	None	None	None	None	GO:0006629(lipid metabolic process);GO:0006650(glycerophospholipid metabolic process);GO:0008654(phospholipid biosynthetic process);GO:0046474(glycerophospholipid biosynthetic process)	None	GO:0000287(magnesium ion binding);GO:0002094(polyprenyltransferase activity);GO:0016740(transferase activity);GO:0016765(transferase activity, transferring alkyl or aryl (other than methyl) groups);GO:0046872(metal ion binding)
orf00673	739	WP_032872525.1	MULTISPECIES: DNA helicase PcrA [Bacillus subtilis group]	O34580|PCRA_BACSU	ATP-dependent DNA helicase PcrA	pcrA	Bacillus subtilis (strain 168)	COG0210	L	Superfamily I DNA or RNA helicase	K03657	uvrD, pcrA	DNA helicase II / ATP-dependent DNA helicase PcrA [EC:3.6.4.12]	ko03420|ko03430	Nucleotide excision repair|Mismatch repair	Replication and repair|Replication and repair	Genetic Information Processing|Genetic Information Processing	GO:0006268(DNA unwinding involved in DNA replication)	GO:0005737(cytoplasm)	GO:0000166(nucleotide binding);GO:0003677(DNA binding);GO:0004003(ATP-dependent DNA helicase activity);GO:0004386(helicase activity);GO:0005524(ATP binding);GO:0016787(hydrolase activity)
orf00674	669	ANF35570.1	DNA ligase LigA [Bacillus velezensis]	A7Z261|DNLJ_BACVZ	DNA ligase	ligA	Bacillus velezensis (strain DSM 23117 / BGSC 10A6 / FZB42)	COG0272	L	NAD-dependent DNA ligase	K01972	E6.5.1.2, ligA, ligB	DNA ligase (NAD+) [EC:6.5.1.2]	ko03030|ko03410|ko03420|ko03430	DNA replication|Base excision repair|Nucleotide excision repair|Mismatch repair	Replication and repair|Replication and repair|Replication and repair|Replication and repair	Genetic Information Processing|Genetic Information Processing|Genetic Information Processing|Genetic Information Processing	--	--	--
orf00675	398	WP_007609871.1	MULTISPECIES: hypothetical protein [Bacillus]	O34629|YERH_BACSU	Uncharacterized lipoprotein YerH	yerH	Bacillus subtilis (strain 168)	COG4851	R	Protein involved in sex pheromone biosynthesis	--	--	--	--	--	--	--	--	--	--
orf00676	331	WP_032872521.1	MULTISPECIES: hypothetical protein [Bacillus subtilis group]	O34640|YERI_BACSU	Uncharacterized protein YerI	yerI	Bacillus subtilis (strain 168)	COG2334	T	Ser/Thr protein kinase RdoA involved in Cpx stress response, MazF antagonist	--	--	--	--	--	--	--	GO:0016310(phosphorylation)	None	GO:0016301(kinase activity)
orf00677	248	ANF35573.1	putative Mg2+ transporter-C (MgtC) family protein [Bacillus velezensis]	Q45514|SAPB_BACSU	Protein SapB	sapB	Bacillus subtilis (strain 168)	COG1285	S	Uncharacterized membrane protein YhiD, involved in acid resistance	K07507	mgtC	putative Mg2+ transporter-C (MgtC) family protein	None	None	None	None	GO:0032259(methylation)	GO:0016020(membrane);GO:0016021(integral component of membrane)	GO:0008168(methyltransferase activity);GO:0016740(transferase activity)
orf00678	492	WP_032872519.1	MULTISPECIES: sodium:proline symporter [Bacillus subtilis group]	O06493|OPUE_BACSU	Osmoregulated proline transporter OpuE	opuE	Bacillus subtilis (strain 168)	COG0591	E	Na+/proline symporter	K03307	TC.SSS	solute:Na+ symporter, SSS family	None	None	None	None	GO:0006810(transport);GO:0006814(sodium ion transport);GO:0015824(proline transport);GO:0055085(transmembrane transport)	GO:0005886(plasma membrane);GO:0016020(membrane);GO:0016021(integral component of membrane)	GO:0005215(transporter activity);GO:0005298(proline:sodium symporter activity);GO:0031402(sodium ion binding)
orf00679	96	WP_003155732.1	MULTISPECIES: aspartyl/glutamyl-tRNA(Asn/Gln) amidotransferase subunit C [Bacillus]	A7Z266|GATC_BACVZ	Aspartyl/glutamyl-tRNA(Asn/Gln) amidotransferase subunit C	gatC	Bacillus velezensis (strain DSM 23117 / BGSC 10A6 / FZB42)	COG0721	J	Asp-tRNAAsn/Glu-tRNAGln amidotransferase C subunit	K02435	gatC, GATC	aspartyl-tRNA(Asn)/glutamyl-tRNA(Gln) amidotransferase subunit C [EC:6.3.5.6 6.3.5.7]	ko00970	Aminoacyl-tRNA biosynthesis	Translation	Genetic Information Processing	GO:0006412(translation);GO:0006450(regulation of translational fidelity)	None	GO:0000166(nucleotide binding);GO:0005524(ATP binding);GO:0016740(transferase activity);GO:0016874(ligase activity);GO:0050567(glutaminyl-tRNA synthase (glutamine-hydrolyzing) activity)
orf00680	485	WP_007609878.1	MULTISPECIES: aspartyl/glutamyl-tRNA amidotransferase subunit A [Bacillus]	A7Z267|GATA_BACVZ	Glutamyl-tRNA(Gln) amidotransferase subunit A	gatA	Bacillus velezensis (strain DSM 23117 / BGSC 10A6 / FZB42)	COG0154	J	Asp-tRNAAsn/Glu-tRNAGln amidotransferase A subunit or related amidase	K02433	gatA, QRSL1	aspartyl-tRNA(Asn)/glutamyl-tRNA(Gln) amidotransferase subunit A [EC:6.3.5.6 6.3.5.7]	ko00970	Aminoacyl-tRNA biosynthesis	Translation	Genetic Information Processing	GO:0006412(translation)	None	GO:0000166(nucleotide binding);GO:0005524(ATP binding);GO:0016740(transferase activity);GO:0016874(ligase activity);GO:0016884(carbon-nitrogen ligase activity, with glutamine as amido-N-donor);GO:0050567(glutaminyl-tRNA synthase (glutamine-hydrolyzing) activity)
orf00681	476	WP_003155730.1	MULTISPECIES: aspartyl/glutamyl-tRNA(Asn/Gln) amidotransferase subunit B [Bacillus]	A7Z268|GATB_BACVZ	Aspartyl/glutamyl-tRNA(Asn/Gln) amidotransferase subunit B	gatB	Bacillus velezensis (strain DSM 23117 / BGSC 10A6 / FZB42)	COG0064	J	Asp-tRNAAsn/Glu-tRNAGln amidotransferase B subunit	K02434	gatB, PET112	aspartyl-tRNA(Asn)/glutamyl-tRNA(Gln) amidotransferase subunit B [EC:6.3.5.6 6.3.5.7]	ko00970	Aminoacyl-tRNA biosynthesis	Translation	Genetic Information Processing	GO:0006412(translation)	None	GO:0000166(nucleotide binding);GO:0005524(ATP binding);GO:0016740(transferase activity);GO:0016874(ligase activity);GO:0016884(carbon-nitrogen ligase activity, with glutamine as amido-N-donor);GO:0050567(glutaminyl-tRNA synthase (glutamine-hydrolyzing) activity)
orf00682	282	WP_032872517.1	MULTISPECIES: TetR family transcriptional regulator [Bacillus subtilis group]	O31500|YERO_BACSU	Uncharacterized HTH-type transcriptional regulator YerO	yerO	Bacillus subtilis (strain 168)	COG1309	K	DNA-binding transcriptional regulator, AcrR family	--	--	--	--	--	--	--	GO:0006351(transcription, DNA-templated);GO:0006355(regulation of transcription, DNA-templated)	None	GO:0003677(DNA binding)
orf00683	1047	WP_032872515.1	MULTISPECIES: swarming motility protein SwrC [Bacillus subtilis group]	O31501|SWRC_BACSU	Swarming motility protein SwrC	swrC	Bacillus subtilis (strain 168)	COG0841	V	Multidrug efflux pump subunit AcrB	--	--	--	--	--	--	--	GO:0006810(transport)	GO:0016020(membrane);GO:0016021(integral component of membrane)	GO:0005215(transporter activity)
orf00684	303	WP_032872513.1	MULTISPECIES: diacylglycerol kinase [Bacillus subtilis group]	O31502|DAGK_BACSU	Diacylglycerol kinase	dagK	Bacillus subtilis (strain 168)	COG1597	IR	Diacylglycerol kinase family enzyme	K07029	dagK	diacylglycerol kinase (ATP) [EC:2.7.1.107]	ko00561|ko00564	Glycerolipid metabolism|Glycerophospholipid metabolism	Lipid metabolism|Lipid metabolism	Metabolism|Metabolism	GO:0008152(metabolic process);GO:0016310(phosphorylation)	None	GO:0003951(NAD+ kinase activity);GO:0016301(kinase activity)
orf00685	458	WP_032872511.1	MULTISPECIES: 23S rRNA (uracil-5-)-methyltransferase RumA [Bacillus subtilis group]	O31503|RLMCD_BACSU	23S rRNA (uracil-C(5))-methyltransferase RlmCD	rlmCD	Bacillus subtilis (strain 168)	COG2265	J	tRNA/tmRNA/rRNA uracil-C5-methylase, TrmA/RlmC/RlmD family	K03215	rumA	23S rRNA (uracil1939-C5)-methyltransferase [EC:2.1.1.190]	None	None	None	None	--	--	--
orf00686	650	WP_032872508.1	MULTISPECIES: ATP-binding protein [Bacillus subtilis group]	Q12179|YP245_YEAST	Uncharacterized protein YPL245W	YPL245W	Saccharomyces cerevisiae (strain ATCC 204508 / S288c)	COG0507|COG3410	L|S	ATP-dependent exoDNAse (exonuclease V), alpha subunit, helicase superfamily I|Uncharacterized protein, DUF2075 family	K09384	K09384	uncharacterized protein	None	None	None	None	--	--	--
orf00687	317	WP_003155721.1	MULTISPECIES: ABC transporter [Bacillus]	P94440|LNRL_BACSU	Linearmycin resistance ATP-binding protein LnrL	lnrL	Bacillus subtilis (strain 168)	COG1131	V	ABC-type multidrug transport system, ATPase component	K11050	ABC-2.CYL.A, cylA	multidrug/hemolysin transport system ATP-binding protein	ko02010	ABC transporters	Membrane transport	Environmental Information Processing	None	None	GO:0000166(nucleotide binding);GO:0005524(ATP binding);GO:0016787(hydrolase activity);GO:0016887(ATPase activity)
orf00688	291	WP_007609910.1	MULTISPECIES: transporter [Bacillus]	--	--	--	--	COG0842	V	ABC-type multidrug transport system, permease component	K11051	ABC-2.CYL.P, cylB	multidrug/hemolysin transport system permease protein	ko02010	ABC transporters	Membrane transport	Environmental Information Processing	GO:0006810(transport)	GO:0005886(plasma membrane);GO:0016020(membrane);GO:0016021(integral component of membrane)	None
orf00689	156	WP_032872506.1	MULTISPECIES: hypothetical protein [Bacillus subtilis group]	C0H3X4|YEZG_BACSU	Probable antitoxin YezG	yezG	Bacillus subtilis (strain 168)	--	--	--	--	--	--	--	--	--	--	--	--	--
orf00690	156	WP_032872504.1	MULTISPECIES: hypothetical protein [Bacillus subtilis group]	C0H3X4|YEZG_BACSU	Probable antitoxin YezG	yezG	Bacillus subtilis (strain 168)	--	--	--	--	--	--	--	--	--	--	--	--	--
orf00691	153	WP_032872502.1	MULTISPECIES: hypothetical protein [Bacillus subtilis group]	C0H3X4|YEZG_BACSU	Probable antitoxin YezG	yezG	Bacillus subtilis (strain 168)	--	--	--	--	--	--	--	--	--	--	--	--	--
orf00692	162	WP_032872500.1	MULTISPECIES: hypothetical protein [Bacillus subtilis group]	C0H3X4|YEZG_BACSU	Probable antitoxin YezG	yezG	Bacillus subtilis (strain 168)	--	--	--	--	--	--	--	--	--	--	--	--	--
orf00693	158	WP_032872498.1	MULTISPECIES: hypothetical protein [Bacillus subtilis group]	C0H3X4|YEZG_BACSU	Probable antitoxin YezG	yezG	Bacillus subtilis (strain 168)	--	--	--	--	--	--	--	--	--	--	--	--	--
orf00694	668	WP_032872602.1	MULTISPECIES: hypothetical protein [Bacillus subtilis group]	O31506|YEEF_BACSU	Putative ribonuclease YeeF	yeeF	Bacillus subtilis (strain 168)	COG5444	V	Predicted ribonuclease, toxin component of the YeeF-YezG toxin-antitoxin module	--	--	--	--	--	--	--	--	--	--
orf00695	239	WP_003155709.1	MULTISPECIES: transcriptional regulator [Bacillus]	A7Z282|Y723_BACVZ	Probable transcriptional regulatory protein RBAM_007230	RBAM_007230	Bacillus velezensis (strain DSM 23117 / BGSC 10A6 / FZB42)	COG0217	KJ	Transcriptional and/or translational regulatory protein YebC/TACO1	--	--	--	--	--	--	--	GO:0006351(transcription, DNA-templated);GO:0006355(regulation of transcription, DNA-templated)	GO:0005737(cytoplasm)	GO:0003677(DNA binding);GO:0016740(transferase activity);GO:0016779(nucleotidyltransferase activity)
orf00696	86	--	--	--	--	--	--	--	--	--	--	--	--	--	--	--	--	--	--	--
orf00697	283	WP_032872494.1	MULTISPECIES: aminoglycoside 6-adenylyltransferase [Bacillus subtilis group]	P17585|AADK_BACSU	Aminoglycoside 6-adenylyltransferase	aadK	Bacillus subtilis (strain 168)	--	--	--	K05593	aadK	aminoglycoside 6-adenylyltransferase [EC:2.7.7.-]	None	None	None	None	--	--	--
orf00698	82	WP_003155704.1	MULTISPECIES: hypothetical protein [Bacillus]	Q45536|COTJA_BACSU	Protein CotJA	cotJA	Bacillus subtilis (strain 168)	--	--	--	K06332	cotJA	spore coat protein JA	None	None	None	None	None	GO:0019028(viral capsid)	None
orf00699	87	EIF12248.1	CotJB [Bacillus sp. 5B6]	Q45537|COTJB_BACSU	Protein CotJB	cotJB	Bacillus subtilis (strain 168)	--	--	--	K06333	cotJB	spore coat protein JB	None	None	None	None	None	GO:0019028(viral capsid)	None
orf00700	189	WP_003155700.1	MULTISPECIES: hypothetical protein [Bacillus]	Q45538|COTJC_BACSU	Protein CotJC	cotJC	Bacillus subtilis (strain 168)	COG3546	P	Mn-containing catalase (includes spore coat protein CotJC)	K06334	cotJC	spore coat protein JC	None	None	None	None	GO:0055114(oxidation-reduction process)	GO:0019028(viral capsid)	GO:0004096(catalase activity);GO:0004601(peroxidase activity);GO:0016491(oxidoreductase activity)
orf00701	177	WP_032872492.1	MULTISPECIES: N-acetyltransferase [Bacillus subtilis group]	O31513|YESJ_BACSU	Uncharacterized N-acetyltransferase YesJ	yesJ	Bacillus subtilis (strain 168)	COG0454	KR	N-acetyltransferase, GNAT superfamily (includes histone acetyltransferase HPA2)	--	--	--	--	--	--	--	None	None	GO:0008080(N-acetyltransferase activity);GO:0016740(transferase activity)
orf00702	92	WP_012117023.1	MULTISPECIES: hypothetical protein [Bacillus subtilis group]	--	--	--	--	--	--	--	--	--	--	--	--	--	--	None	GO:0016020(membrane);GO:0016021(integral component of membrane)	None
orf00703	215	WP_012117024.1	MULTISPECIES: DUF421 domain-containing protein [Bacillus subtilis group]	O31533|YETF_BACSU	UPF0702 transmembrane protein YetF	yetF	Bacillus subtilis (strain 168)	COG2323	S	Uncharacterized membrane protein YcaP, DUF421 family	--	--	--	--	--	--	--	None	GO:0016020(membrane);GO:0016021(integral component of membrane)	None
orf00704	108	WP_003155696.1	MULTISPECIES: monooxygenase [Bacillus]	O31534|HMOA_BACSU	Heme-degrading monooxygenase HmoA	hmoA	Bacillus subtilis (strain 168)	COG2329	H	Heme-degrading monooxygenase HmoA and related ABM domain proteins	K07145	isdG, isdI	heme oxygenase (staphylobilin-producing) [EC:1.14.99.48]	ko00860	Porphyrin and chlorophyll metabolism	Metabolism of cofactors and vitamins	Metabolism	GO:0055114(oxidation-reduction process)	None	GO:0004392(heme oxygenase (decyclizing) activity);GO:0004497(monooxygenase activity);GO:0016491(oxidoreductase activity)
orf00705	121	AHZ14703.1	hypothetical protein V529_06770 [Bacillus velezensis SQR9]	O31535|YETH_BACSU	Uncharacterized protein YetH	yetH	Bacillus subtilis (strain 168)	COG0346	Q	Catechol 2,3-dioxygenase or other lactoylglutathione lyase family enzyme	--	--	--	--	--	--	--	--	--	--
orf00706	288	WP_032872488.1	MULTISPECIES: sulfate transporter [Bacillus subtilis group]	P54504|RSBRD_BACSU	RsbT co-antagonist protein RsbRD	rsbRD	Bacillus subtilis (strain 168)	COG1366	T	Anti-anti-sigma regulatory factor (antagonist of anti-sigma factor)	K17763	rsbR	rsbT co-antagonist protein RsbR	None	None	None	None	--	--	--
orf00707	78	WP_032872486.1	MULTISPECIES: hypothetical protein [Bacillus subtilis group]	--	--	--	--	--	--	--	--	--	--	--	--	--	--	--	--	--
orf00708	57	EIF12257.1	Putative small protein (DUF2292) [Bacillus sp. 5B6]	O31538|YEZD_BACSU	Uncharacterized protein YezD	yezD	Bacillus subtilis (strain 168)	COG5583	S	Uncharacterized protein	--	--	--	--	--	--	--	--	--	--
orf00709	100	WP_007408940.1	MULTISPECIES: hypothetical protein [Bacillus]	P94465|RIBR_BACSU	RNA-binding riboflavin kinase RibR	ribR	Bacillus subtilis (strain 168)	COG0196	H	FAD synthase	--	--	--	--	--	--	--	GO:0016310(phosphorylation)	None	GO:0008531(riboflavin kinase activity);GO:0016301(kinase activity);GO:0016740(transferase activity)
orf00710	214	WP_032872484.1	MULTISPECIES: membrane protein [Bacillus subtilis group]	O31539|YETJ_BACSU	Uncharacterized protein YetJ	yetJ	Bacillus subtilis (strain 168)	COG0670	R	Integral membrane protein, interacts with FtsH	K06890	K06890	uncharacterized protein	None	None	None	None	None	GO:0016020(membrane);GO:0016021(integral component of membrane)	None
orf00711	170	WP_032872481.1	MULTISPECIES: MarR family transcriptional regulator [Bacillus subtilis group]	O31541|YETL_BACSU	Uncharacterized HTH-type transcriptional regulator YetL	yetL	Bacillus subtilis (strain 168)	COG1846	K	DNA-binding transcriptional regulator, MarR family	--	--	--	--	--	--	--	GO:0006351(transcription, DNA-templated);GO:0006355(regulation of transcription, DNA-templated)	None	GO:0003677(DNA binding);GO:0003700(DNA-binding transcription factor activity)
orf00712	373	WP_023356765.1	MULTISPECIES: hypothetical protein [Bacillus subtilis group]	O06489|YETM_BACSU	Putative oxidoreductase YetM	yetM	Bacillus subtilis (strain 168)	COG0654	HC	2-polyprenyl-6-methoxyphenol hydroxylase and related FAD-dependent oxidoreductases	--	--	--	--	--	--	--	--	--	--
orf00713	356	WP_032872479.1	MULTISPECIES: hypothetical protein [Bacillus subtilis group]	O06490|YETN_BACSU	Uncharacterized protein YetN	yetN	Bacillus subtilis (strain 168)	--	--	--	--	--	--	--	--	--	--	--	--	--
orf00714	1060	WP_032872477.1	MULTISPECIES: NADPH--cytochrome P450 reductase [Bacillus subtilis group]	O08394|CYPD_BACSU	Bifunctional cytochrome P450/NADPH--P450 reductase 1	cypD	Bacillus subtilis (strain 168)	COG0369|COG2124	P|QV	Sulfite reductase, alpha subunit (flavoprotein)|Cytochrome P450	K14338	cypD_E, CYP102A2_3	cytochrome P450 / NADPH-cytochrome P450 reductase [EC:1.14.14.1 1.6.2.4]	ko00071|ko00380|ko00627	Fatty acid degradation|Tryptophan metabolism|Aminobenzoate degradation	Lipid metabolism|Amino acid metabolism|Xenobiotics biodegradation and metabolism	Metabolism|Metabolism|Metabolism	--	--	--
orf00715	39	ANF35611.1	hypothetical protein BCBMB205_07090 [Bacillus velezensis]	--	--	--	--	--	--	--	--	--	--	--	--	--	--	--	--	--
orf00716	42	EIF12271.1	hypothetical protein MY7_0573 [Bacillus sp. 5B6]	--	--	--	--	--	--	--	--	--	--	--	--	--	--	--	--	--
orf00717	642	WP_032872475.1	MULTISPECIES: glycerol phosphate lipoteichoic acid synthase [Bacillus subtilis group]	Q797B3|LTAS1_BACSU	Lipoteichoic acid synthase 1	ltaS1	Bacillus subtilis (strain 168)	COG1368	M	Phosphoglycerol transferase MdoB or a related enzyme of AlkP superfamily	K19005	ltaS	lipoteichoic acid synthase [EC:2.7.8.20]	ko00561	Glycerolipid metabolism	Lipid metabolism	Metabolism	GO:0008152(metabolic process)	GO:0016020(membrane);GO:0016021(integral component of membrane)	GO:0003824(catalytic activity);GO:0008484(sulfuric ester hydrolase activity);GO:0016740(transferase activity);GO:0046872(metal ion binding)
orf00718	254	WP_032872473.1	MULTISPECIES: glucose-1-phosphate cytidylyltransferase [Bacillus subtilis group]	O06486|RFBF_BACSU	Probable glucose-1-phosphate cytidylyltransferase	yfnH	Bacillus subtilis (strain 168)	COG1208	JM	NDP-sugar pyrophosphorylase, includes eIF-2Bgamma, eIF-2Bepsilon, and LPS biosynthesis proteins	K00978	rfbF	glucose-1-phosphate cytidylyltransferase [EC:2.7.7.33]	ko00500|ko00520	Starch and sucrose metabolism|Amino sugar and nucleotide sugar metabolism	Carbohydrate metabolism|Carbohydrate metabolism	Metabolism|Metabolism	--	--	--
orf00719	301	WP_032872471.1	MULTISPECIES: sugar dehydratase [Bacillus subtilis group]	O06485|YFNG_BACSU	Putative sugar dehydratase/epimerase YfnG	yfnG	Bacillus subtilis (strain 168)	COG0451	M	Nucleoside-diphosphate-sugar epimerase	K01709	rfbG	CDP-glucose 4,6-dehydratase [EC:4.2.1.45]	ko00520	Amino sugar and nucleotide sugar metabolism	Carbohydrate metabolism	Metabolism	None	None	GO:0016829(lyase activity);GO:0047733(CDP-glucose 4,6-dehydratase activity)
orf00720	303	WP_032872469.1	MULTISPECIES: hypothetical protein [Bacillus subtilis group]	O06484|YFNF_BACSU	Uncharacterized protein YfnF	yfnF	Bacillus subtilis (strain 168)	COG1442	M	Lipopolysaccharide biosynthesis protein, LPS:glycosyltransferase	--	--	--	--	--	--	--	None	None	GO:0016740(transferase activity)
orf00721	386	WP_032872467.1	MULTISPECIES: glycosyl transferase [Bacillus subtilis group]	O06483|YFNE_BACSU	Uncharacterized glycosyltransferase YfnE	yfnE	Bacillus subtilis (strain 168)	COG1216	G	Glycosyltransferase, GT2 family	--	--	--	--	--	--	--	None	None	GO:0016740(transferase activity);GO:0016757(transferase activity, transferring glycosyl groups)
orf00722	313	ANF35618.1	putative glycosyltransferase (complex carbohydrate synthase) [Bacillus velezensis]	O31542|YFND_BACSU	Uncharacterized protein YfnD	yfnD	Bacillus subtilis (strain 168)	COG1442	M	Lipopolysaccharide biosynthesis protein, LPS:glycosyltransferase	--	--	--	--	--	--	--	--	--	--
orf00723	409	WP_032872463.1	MULTISPECIES: MFS transporter [Bacillus subtilis group]	O06481|YFNC_BACSU	Uncharacterized MFS-type transporter YfnC	yfnC	Bacillus subtilis (strain 168)	COG2223	P	Nitrate/nitrite transporter NarK	K08223	fsr	MFS transporter, FSR family, fosmidomycin resistance protein	None	None	None	None	GO:0055085(transmembrane transport)	GO:0016020(membrane);GO:0016021(integral component of membrane)	None
orf00724	461	WP_032872461.1	MULTISPECIES: amino acid permease [Bacillus subtilis group]	Q797A7|MTRTR_BACSU	Methylthioribose transporter	mtrA	Bacillus subtilis (strain 168)	COG0531	E	Amino acid transporter	K03294	TC.APA	basic amino acid/polyamine antiporter, APA family	None	None	None	None	GO:0003333(amino acid transmembrane transport)	GO:0016020(membrane)	GO:0015171(amino acid transmembrane transporter activity)
orf00725	485	WP_032872459.1	MULTISPECIES: aldehyde dehydrogenase [Bacillus subtilis group]	O06478|ALDH5_BACSU	Benzaldehyde dehydrogenase YfmT	yfmT	Bacillus subtilis (strain 168)	COG1012	C	Acyl-CoA reductase or other NAD-dependent aldehyde dehydrogenase	K00128	ALDH	aldehyde dehydrogenase (NAD+) [EC:1.2.1.3]	ko00010|ko00053|ko00071|ko00280|ko00310|ko00330|ko00340|ko00380|ko00410|ko00561|ko00620|ko00625|ko00903|ko00981	Glycolysis / Gluconeogenesis|Ascorbate and aldarate metabolism|Fatty acid degradation|Valine, leucine and isoleucine degradation|Lysine degradation|Arginine and proline metabolism|Histidine metabolism|Tryptophan metabolism|beta-Alanine metabolism|Glycerolipid metabolism|Pyruvate metabolism|Chloroalkane and chloroalkene degradation|Limonene and pinene degradation|Insect hormone biosynthesis	Carbohydrate metabolism|Carbohydrate metabolism|Lipid metabolism|Amino acid metabolism|Amino acid metabolism|Amino acid metabolism|Amino acid metabolism|Amino acid metabolism|Metabolism of other amino acids|Lipid metabolism|Carbohydrate metabolism|Xenobiotics biodegradation and metabolism|Metabolism of terpenoids and polyketides|Metabolism of terpenoids and polyketides	Metabolism|Metabolism|Metabolism|Metabolism|Metabolism|Metabolism|Metabolism|Metabolism|Metabolism|Metabolism|Metabolism|Metabolism|Metabolism|Metabolism	GO:0008152(metabolic process);GO:0055114(oxidation-reduction process)	None	GO:0016491(oxidoreductase activity);GO:0016620(oxidoreductase activity, acting on the aldehyde or oxo group of donors, NAD or NADP as acceptor)
orf00726	284	WP_007408955.1	MULTISPECIES: methyl-accepting chemotaxis protein [Bacillus]	O06477|YFMS_BACSU	Putative sensory transducer protein YfmS	yfmS	Bacillus subtilis (strain 168)	COG0840	NT	Methyl-accepting chemotaxis protein	--	--	--	--	--	--	--	GO:0007165(signal transduction)	GO:0016020(membrane)	None
orf00727	299	WP_032872457.1	MULTISPECIES: NAD(P)-dependent oxidoreductase [Bacillus subtilis group]	P40398|YHXD_BACSU	Uncharacterized oxidoreductase YhxD	yhxD	Bacillus subtilis (strain 168)	COG1028	IQR	NAD(P)-dependent dehydrogenase, short-chain alcohol dehydrogenase family	--	--	--	--	--	--	--	GO:0055114(oxidation-reduction process)	None	GO:0016491(oxidoreductase activity)
orf00728	355	WP_007609987.1	MULTISPECIES: beta 1,4 glucosyltransferase [Bacillus]	P42460|Y270_SYNE7	TPR repeat-containing protein Synpcc7942_0270	Synpcc7942_0270	Synechococcus elongatus (strain PCC 7942)	COG0463|COG0790	M|T	Glycosyltransferase involved in cell wall bisynthesis|TPR repeat	--	--	--	--	--	--	--	None	None	GO:0016740(transferase activity)
orf00729	629	WP_032872455.1	MULTISPECIES: multidrug ABC transporter ATP-binding protein [Bacillus subtilis group]	O06476|YFMR_BACSU	Uncharacterized ABC transporter ATP-binding protein YfmR	yfmR	Bacillus subtilis (strain 168)	COG0488	R	ATPase components of ABC transporters with duplicated ATPase domains	K15738	uup	ABC transport system ATP-binding/permease protein	None	None	None	None	--	--	--
orf00730	140	WP_032872453.1	MULTISPECIES: MerR family transcriptional regulator [Bacillus subtilis group]	O06474|YFMP_BACSU	HTH-type transcriptional regulator YfmP	yfmP	Bacillus subtilis (strain 168)	COG0789	K	DNA-binding transcriptional regulator, MerR family	--	--	--	--	--	--	--	GO:0006355(regulation of transcription, DNA-templated)	None	GO:0003677(DNA binding)
orf00731	394	WP_032872451.1	MULTISPECIES: MFS transporter [Bacillus subtilis group]	O06473|YFMO_BACSU	Multidrug efflux protein YfmO	yfmO	Bacillus subtilis (strain 168)	COG2814	G	Predicted arabinose efflux permease, MFS family	--	--	--	--	--	--	--	GO:0055085(transmembrane transport)	GO:0016020(membrane);GO:0016021(integral component of membrane)	None
orf00732	518	EIF12287.1	ABC transporter [Bacillus sp. 5B6]	O34512|YFMM_BACSU	Uncharacterized ABC transporter ATP-binding protein YfmM	yfmM	Bacillus subtilis (strain 168)	COG0488	R	ATPase components of ABC transporters with duplicated ATPase domains	--	--	--	--	--	--	--	None	None	GO:0000166(nucleotide binding);GO:0005524(ATP binding);GO:0016887(ATPase activity)
orf00733	376	WP_032872449.1	MULTISPECIES: RNA helicase [Bacillus subtilis group]	O34750|YFML_BACSU	Probable ATP-dependent RNA helicase YfmL	yfmL	Bacillus subtilis (strain 168)	COG0513	L	Superfamily II DNA and RNA helicase	--	--	--	--	--	--	--	None	None	GO:0000166(nucleotide binding);GO:0003676(nucleic acid binding);GO:0004386(helicase activity);GO:0005524(ATP binding);GO:0016787(hydrolase activity)
orf00734	148	WP_032872447.1	MULTISPECIES: N-acetyltransferase [Bacillus subtilis group]	O34536|YFMK_BACSU	Uncharacterized N-acetyltransferase YfmK	yfmK	Bacillus subtilis (strain 168)	COG0456	J	Ribosomal protein S18 acetylase RimI and related acetyltransferases	--	--	--	--	--	--	--	--	--	--
orf00735	339	WP_032872444.1	MULTISPECIES: NADP-dependent oxidoreductase [Bacillus subtilis group]	O34812|YFMJ_BACSU	Putative NADP-dependent oxidoreductase YfmJ	yfmJ	Bacillus subtilis (strain 168)	COG2130	QR	NADPH-dependent curcumin reductase CurA	K07119	K07119	uncharacterized protein	None	None	None	None	GO:0055114(oxidation-reduction process)	None	GO:0008270(zinc ion binding);GO:0016491(oxidoreductase activity)
orf00736	116	ERH51106.1	hypothetical protein O205_14365 [Bacillus amyloliquefaciens EGD-AQ14]	O34626|YFMB_BACSU	Uncharacterized protein YfmB	yfmB	Bacillus subtilis (strain 168)	--	--	--	--	--	--	--	--	--	--	--	--	--
orf00737	115	WP_003155650.1	MULTISPECIES: general stress protein [Bacillus]	P80241|G17M_BACSU	General stress protein 17M	yflT	Bacillus subtilis (strain 168)	--	--	--	--	--	--	--	--	--	--	--	--	--
orf00738	421	WP_032872442.1	MULTISPECIES: pectate lyase [Bacillus subtilis group]	P39116|PLY_BACSU	Pectate lyase	pel	Bacillus subtilis (strain 168)	COG3866	G	Pectate lyase	K01728	pel	pectate lyase [EC:4.2.2.2]	ko00040|ko02024	Pentose and glucuronate interconversions|Quorum sensing	Carbohydrate metabolism|Cellular community - prokaryotes	Metabolism|Cellular Processes	GO:0000272(polysaccharide catabolic process);GO:0005975(carbohydrate metabolic process)	GO:0005576(extracellular region)	GO:0016829(lyase activity);GO:0030570(pectate lyase activity)
orf00739	478	WP_007408966.1	MULTISPECIES: 2-oxoglutarate translocator [Bacillus]	O34726|YFLS_BACSU	Putative malate transporter YflS	yflS	Bacillus subtilis (strain 168)	COG0471	G	Di- and tricarboxylate transporter	K03319	TC.DASS	divalent anion:Na+ symporter, DASS family	None	None	None	None	GO:0006814(sodium ion transport);GO:0055085(transmembrane transport)	GO:0016020(membrane);GO:0016021(integral component of membrane)	GO:0005215(transporter activity)
orf00740	232	WP_032872439.1	MULTISPECIES: hypothetical protein [Bacillus subtilis group]	--	--	--	--	--	--	--	--	--	--	--	--	--	--	--	--	--
orf00741	2253	WP_032872437.1	collagen-like protein, partial [Bacillus amyloliquefaciens]	--	--	--	--	COG2931	Q	Ca2+-binding protein, RTX toxin-related	--	--	--	--	--	--	--	--	--	--
orf00742	49	ANF35639.1	hypothetical protein BCBMB205_07370 [Bacillus velezensis]	--	--	--	--	--	--	--	--	--	--	--	--	--	--	--	--	--
orf00743	73	ANF35638.1	hypothetical protein BCBMB205_07360 [Bacillus velezensis]	--	--	--	--	--	--	--	--	--	--	--	--	--	--	--	--	--
orf00744	587	--	--	--	--	--	--	--	--	--	--	--	--	--	--	--	--	--	--	--
orf00745	159	CCF04279.1	Cysteine-rich, acidic integral membrane protein [Bacillus velezensis CAU B946]	Q5UPE4|COLL1_MIMIV	Collagen-like protein 1	MIMI_L71	Acanthamoeba polyphaga mimivirus	--	--	--	--	--	--	--	--	--	--	--	--	--
orf00746	534	WP_032872278.1	MULTISPECIES: histidine kinase [Bacillus subtilis group]	O34427|CITS_BACSU	Sensor protein CitS	citS	Bacillus subtilis (strain 168)	COG3290	T	Sensor histidine kinase regulating citrate/malate metabolism	K11637	citS	two-component system, CitB family, sensor histidine kinase CitS [EC:2.7.13.3]	ko02020	Two-component system	Signal transduction	Environmental Information Processing	--	--	--
orf00747	226	WP_007610021.1	MULTISPECIES: response regulator [Bacillus]	O34534|CITT_BACSU	Transcriptional regulatory protein CitT	citT	Bacillus subtilis (strain 168)	COG4565	KT	Response regulator of citrate/malate metabolism	K11638	K11638, citT	two-component system, CitB family, response regulator CitT	ko02020	Two-component system	Signal transduction	Environmental Information Processing	GO:0000160(phosphorelay signal transduction system);GO:0009605(response to external stimulus)	GO:0005737(cytoplasm)	GO:0003677(DNA binding);GO:0003700(DNA-binding transcription factor activity)
orf00748	323	ANF35644.1	putative tricarboxylic transport membrane protein [Bacillus velezensis]	O34439|YFLP_BACSU	UPF0065 protein YflP	yflP	Bacillus subtilis (strain 168)	COG3181	C	Tripartite-type tricarboxylate transporter, receptor component TctC	--	--	--	--	--	--	--	--	--	--
orf00749	432	WP_032872282.1	MULTISPECIES: citrate transporter [Bacillus subtilis group]	P55069|CITM_BACSU	Mg(2+)/citrate complex secondary transporter	citM	Bacillus subtilis (strain 168)	COG2851	C	Mg2+/citrate symporter	K11639	citM	Mg2+/citrate complex secondary transporter	ko02020	Two-component system	Signal transduction	Environmental Information Processing	GO:0015746(citrate transport);GO:0055085(transmembrane transport)	GO:0016020(membrane);GO:0016021(integral component of membrane)	GO:0015137(citrate transmembrane transporter activity)
orf00750	265	AFJ60831.1	metallo-beta-lactamase [Bacillus amyloliquefaciens Y2]	O34409|YFLN_BACSU	Probable metallo-hydrolase YflN	yflN	Bacillus subtilis (strain 168)	COG0491	R	Glyoxylase or a related metal-dependent hydrolase, beta-lactamase superfamily II	--	--	--	--	--	--	--	None	None	GO:0016787(hydrolase activity)
orf00751	363	WP_032872284.1	MULTISPECIES: nitric oxide synthase [Bacillus subtilis group]	O34453|NOSO_BACSU	Nitric oxide synthase oxygenase	nos	Bacillus subtilis (strain 168)	COG4362	P	Nitric oxide synthase, oxygenase domain	K00491	nos	nitric-oxide synthase, bacterial [EC:1.14.14.47]	ko00220|ko00330	Arginine biosynthesis|Arginine and proline metabolism	Amino acid metabolism|Amino acid metabolism	Metabolism|Metabolism	GO:0006809(nitric oxide biosynthetic process);GO:0055114(oxidation-reduction process)	None	GO:0004517(nitric-oxide synthase activity);GO:0016491(oxidoreductase activity);GO:0020037(heme binding);GO:0046872(metal ion binding)
orf00752	90	WP_032872286.1	MULTISPECIES: acylphosphatase [Bacillus subtilis group]	A7Z2E2|ACYP_BACVZ	Acylphosphatase	acyP	Bacillus velezensis (strain DSM 23117 / BGSC 10A6 / FZB42)	COG1254	C	Acylphosphatase	K01512	acyP	acylphosphatase [EC:3.6.1.7]	ko00620|ko00627	Pyruvate metabolism|Aminobenzoate degradation	Carbohydrate metabolism|Xenobiotics biodegradation and metabolism	Metabolism|Metabolism	None	None	GO:0003998(acylphosphatase activity);GO:0016787(hydrolase activity)
orf00753	219	WP_032872288.1	MULTISPECIES: MOSC domain-containing protein [Bacillus subtilis group]	O34542|YFLK_BACSU	Uncharacterized protein YflK	yflK	Bacillus subtilis (strain 168)	COG2258	S	Uncharacterized conserved protein YiiM, contains MOSC domain	--	--	--	--	--	--	--	--	--	--
orf00754	44	AFJ60835.1	conserved hypothetical protein YflJ [Bacillus amyloliquefaciens Y2]	O34345|YFLJ_BACSU	Uncharacterized protein YflJ	yflJ	Bacillus subtilis (strain 168)	--	--	--	--	--	--	--	--	--	--	--	--	--
orf00755	51	EIF12314.1	hypothetical protein MY7_0617 [Bacillus sp. 5B6]	O34905|YFLI_BACSU	Uncharacterized protein YflI	yflI	Bacillus subtilis (strain 168)	--	--	--	--	--	--	--	--	--	--	--	--	--
orf00756	103	WP_003155607.1	MULTISPECIES: hypothetical protein [Bacillus]	O34306|YFLH_BACSU	Uncharacterized protein YflH	yflH	Bacillus subtilis (strain 168)	--	--	--	--	--	--	--	--	--	--	--	--	--
orf00757	249	WP_014417181.1	MULTISPECIES: type I methionyl aminopeptidase [Bacillus]	O34484|MAP12_BACSU	Methionine aminopeptidase 2	mapB	Bacillus subtilis (strain 168)	COG0024	J	Methionine aminopeptidase	K01265	map	methionyl aminopeptidase [EC:3.4.11.18]	None	None	None	None	GO:0006508(proteolysis);GO:0070084(protein initiator methionine removal)	None	GO:0004177(aminopeptidase activity);GO:0008233(peptidase activity);GO:0008235(metalloexopeptidase activity);GO:0016787(hydrolase activity);GO:0046872(metal ion binding);GO:0070006(metalloaminopeptidase activity)
orf00758	460	WP_032872290.1	MULTISPECIES: PTS sugar transporter [Bacillus subtilis group]	O34521|PTWCB_BACSU	PTS system N-acetylglucosamine-specific EIICB component	nagP	Bacillus subtilis (strain 168)	COG1263|COG1264	G|G	Phosphotransferase system IIC components, glucose/maltose/N-acetylglucosamine-specific|Phosphotransferase system IIB components	K02804	PTS-Nag-EIIC, nagE	PTS system, N-acetylglucosamine-specific IIC component	ko00520|ko02060	Amino sugar and nucleotide sugar metabolism|Phosphotransferase system (PTS)	Carbohydrate metabolism|Membrane transport	Metabolism|Environmental Information Processing	--	--	--
orf00759	147	WP_032870670.1	MULTISPECIES: hypothetical protein [Bacillus]	O06475|YFMQ_BACSU	Uncharacterized protein YfmQ	yfmQ	Bacillus subtilis (strain 168)	--	--	--	--	--	--	--	--	--	--	None	GO:0016020(membrane);GO:0016021(integral component of membrane)	None
orf00760	645	WP_032872293.1	MULTISPECIES: glycerol phosphate lipoteichoic acid synthase [Bacillus subtilis group]	O34952|LTAS2_BACSU	Lipoteichoic acid synthase 2	ltaS2	Bacillus subtilis (strain 168)	COG1368	M	Phosphoglycerol transferase MdoB or a related enzyme of AlkP superfamily	K19005	ltaS	lipoteichoic acid synthase [EC:2.7.8.20]	ko00561	Glycerolipid metabolism	Lipid metabolism	Metabolism	GO:0008152(metabolic process)	GO:0016020(membrane);GO:0016021(integral component of membrane)	GO:0003824(catalytic activity);GO:0008484(sulfuric ester hydrolase activity);GO:0046872(metal ion binding)
orf00761	51	ANF35657.1	hypothetical protein BCBMB205_07550 [Bacillus velezensis]	--	--	--	--	--	--	--	--	--	--	--	--	--	--	--	--	--
orf00762	125	WP_007610033.1	MULTISPECIES: hypothetical protein [Bacillus]	O34887|YFLB_BACSU	Uncharacterized protein YflB	yflB	Bacillus subtilis (strain 168)	--	--	--	--	--	--	--	--	--	--	--	--	--
orf00763	143	WP_032872295.1	MULTISPECIES: spore coat protein [Bacillus subtilis group]	P96698|COTP_BACSU	Spore coat protein P	cotP	Bacillus subtilis (strain 168)	COG0071	O	Molecular chaperone IbpA, HSP20 family	K13993	HSP20	HSP20 family protein	ko04141	Protein processing in endoplasmic reticulum	Folding, sorting and degradation	Genetic Information Processing	None	GO:0019028(viral capsid)	None
orf00764	80	WP_013351373.1	MULTISPECIES: spore germination protein [Bacillus subtilis group]	P96699|YDGA_BACSU	Uncharacterized protein YdgA	ydgA	Bacillus subtilis (strain 168)	--	--	--	--	--	--	--	--	--	--	--	--	--
orf00765	86	WP_032872298.1	MULTISPECIES: spore germination protein [Bacillus subtilis group]	P96700|YDGB_BACSU	Uncharacterized protein YdgB	ydgB	Bacillus subtilis (strain 168)	--	--	--	--	--	--	--	--	--	--	--	--	--
orf00766	471	WP_032872301.1	MULTISPECIES: trehalose permease IIC protein [Bacillus subtilis group]	P39794|PTTBC_BACSU	PTS system trehalose-specific EIIBC component	treP	Bacillus subtilis (strain 168)	COG1263|COG1264	G|G	Phosphotransferase system IIC components, glucose/maltose/N-acetylglucosamine-specific|Phosphotransferase system IIB components	K02818	PTS-Tre-EIIB, treB	PTS system, trehalose-specific IIB component [EC:2.7.1.201]	ko00500|ko02060	Starch and sucrose metabolism|Phosphotransferase system (PTS)	Carbohydrate metabolism|Membrane transport	Metabolism|Environmental Information Processing	--	--	--
orf00767	561	WP_032872303.1	MULTISPECIES: alpha,alpha-phosphotrehalase [Bacillus subtilis group]	P39795|TREC_BACSU	Trehalose-6-phosphate hydrolase	treA	Bacillus subtilis (strain 168)	COG0366	G	Glycosidase	K01226	treC	trehalose-6-phosphate hydrolase [EC:3.2.1.93]	ko00500	Starch and sucrose metabolism	Carbohydrate metabolism	Metabolism	GO:0005975(carbohydrate metabolic process);GO:0005993(trehalose catabolic process)	GO:0005737(cytoplasm)	GO:0003824(catalytic activity);GO:0008788(alpha,alpha-phosphotrehalase activity);GO:0016787(hydrolase activity)
orf00768	238	WP_032872305.1	MULTISPECIES: trehalose operon repressor [Bacillus subtilis group]	P39796|TRER_BACSU	HTH-type transcriptional regulator TreR	treR	Bacillus subtilis (strain 168)	COG2188	K	DNA-binding transcriptional regulator, GntR family	K03486	treR2, treR	GntR family transcriptional regulator, trehalose operon transcriptional repressor	None	None	None	None	GO:0006351(transcription, DNA-templated);GO:0006355(regulation of transcription, DNA-templated)	None	GO:0003677(DNA binding);GO:0003700(DNA-binding transcription factor activity)
orf00769	221	WP_029974056.1	MULTISPECIES: NAD(P)H-dependent oxidoreductase [Bacillus subtilis group]	O34475|YFKO_BACSU	Putative NAD(P)H nitroreductase YfkO	yfkO	Bacillus subtilis (strain 168)	COG0778	C	Nitroreductase	--	--	--	--	--	--	--	GO:0055114(oxidation-reduction process)	None	GO:0016491(oxidoreductase activity)
orf00770	253	WP_007408500.1	MULTISPECIES: hypothetical protein [Bacillus]	--	--	--	--	COG5438	S	Uncharacterized membrane protein	--	--	--	--	--	--	--	None	GO:0016020(membrane);GO:0016021(integral component of membrane)	None
orf00771	379	WP_032872307.1	MULTISPECIES: yibE/F-like family protein [Bacillus subtilis group]	--	--	--	--	COG5438	S	Uncharacterized membrane protein	--	--	--	--	--	--	--	None	GO:0016020(membrane);GO:0016021(integral component of membrane)	None
orf00772	1374	KFX40415.1	2&apos;, 3&apos;-cyclic nucleotide 2&apos;-phosphodiesterase [Bacillus amyloliquefaciens]	O34313|NTPES_BACSU	Trifunctional nucleotide phosphoesterase protein YfkN	yfkN	Bacillus subtilis (strain 168)	COG0737	FV	2',3'-cyclic-nucleotide 2'-phosphodiesterase/5'- or 3'-nucleotidase, 5'-nucleotidase family	K08693	yfkN	2',3'-cyclic-nucleotide 2'-phosphodiesterase / 3'-nucleotidase / 5'-nucleotidase [EC:3.1.4.16 3.1.3.6 3.1.3.5]	ko00230|ko00240|ko00760	Purine metabolism|Pyrimidine metabolism|Nicotinate and nicotinamide metabolism	Nucleotide metabolism|Nucleotide metabolism|Metabolism of cofactors and vitamins	Metabolism|Metabolism|Metabolism	--	--	--
orf00773	171	WP_003155578.1	MULTISPECIES: glutamine amidotransferase [Bacillus]	P80876|GS18_BACSU	General stress protein 18	yfkM	Bacillus subtilis (strain 168)	COG0693	R	Putative intracellular protease/amidase	K05520	pfpI	protease I [EC:3.5.1.124]	None	None	None	None	GO:0006508(proteolysis);GO:0008152(metabolic process)	None	GO:0008233(peptidase activity);GO:0016787(hydrolase activity);GO:0016798(hydrolase activity, acting on glycosyl bonds)
orf00774	343	WP_032872311.1	MULTISPECIES: LacI family transcriptional regulator [Bacillus subtilis group]	Q6LQB9|PURR_PHOPR	HTH-type transcriptional repressor PurR	purR	Photobacterium profundum (strain SS9)	COG1609	K	DNA-binding transcriptional regulator, LacI/PurR family	K02529	lacI, galR	LacI family transcriptional regulator	None	None	None	None	GO:0006351(transcription, DNA-templated);GO:0006355(regulation of transcription, DNA-templated)	None	GO:0003677(DNA binding);GO:0003700(DNA-binding transcription factor activity)
orf00775	38	ANF35671.1	hypothetical protein BCBMB205_07690 [Bacillus velezensis]	--	--	--	--	--	--	--	--	--	--	--	--	--	--	--	--	--
orf00776	294	WP_032872314.1	MULTISPECIES: shikimate dehydrogenase [Bacillus subtilis group]	Q92EG7|AROE_LISIN	Shikimate dehydrogenase (NADP(+))	aroE	Listeria innocua serovar 6a (strain ATCC BAA-680 / CLIP 11262)	COG0169	E	Shikimate 5-dehydrogenase	K00014	aroE	shikimate dehydrogenase [EC:1.1.1.25]	ko00400	Phenylalanine, tyrosine and tryptophan biosynthesis	Amino acid metabolism	Metabolism	--	--	--
orf00777	253	WP_032872316.1	MULTISPECIES: 3-dehydroquinase [Bacillus subtilis group]	A7Z2G6|AROD_BACVZ	3-dehydroquinate dehydratase	aroD	Bacillus velezensis (strain DSM 23117 / BGSC 10A6 / FZB42)	COG0710	E	3-dehydroquinate dehydratase	K03785	aroD	3-dehydroquinate dehydratase I [EC:4.2.1.10]	ko00400	Phenylalanine, tyrosine and tryptophan biosynthesis	Amino acid metabolism	Metabolism	GO:0008652(cellular amino acid biosynthetic process);GO:0009073(aromatic amino acid family biosynthetic process);GO:0009423(chorismate biosynthetic process)	None	GO:0003824(catalytic activity);GO:0003855(3-dehydroquinate dehydratase activity);GO:0016829(lyase activity)
orf00778	397	WP_007408506.1	MULTISPECIES: MFS transporter [Bacillus]	O34597|YFKL_BACSU	Uncharacterized MFS-type transporter YfkL	yfkL	Bacillus subtilis (strain 168)	COG2814	G	Predicted arabinose efflux permease, MFS family	--	--	--	--	--	--	--	GO:0055085(transmembrane transport)	GO:0016020(membrane);GO:0016021(integral component of membrane)	None
orf00779	59	ANF35675.1	hypothetical protein BCBMB205_07730 [Bacillus velezensis]	--	--	--	--	--	--	--	--	--	--	--	--	--	--	--	--	--
orf00780	71	WP_014304621.1	MULTISPECIES: hypothetical protein [Bacillus]	A7Z2G8|Y810_BACVZ	UPF0435 protein RBAM_008100	RBAM_008100	Bacillus velezensis (strain DSM 23117 / BGSC 10A6 / FZB42)	COG4840	S	Uncharacterized protein YfkK, UPF0435 family	--	--	--	--	--	--	--	--	--	--
orf00781	157	EIF12339.1	Low molecular weight phosphotyrosine protein phosphatase [Bacillus sp. 5B6]	O35016|YFKJ_BACSU	Low molecular weight protein-tyrosine-phosphatase YfkJ	yfkJ	Bacillus subtilis (strain 168)	COG0394	T	Protein-tyrosine-phosphatase	K01104	E3.1.3.48	protein-tyrosine phosphatase [EC:3.1.3.48]	None	None	None	None	GO:0006470(protein dephosphorylation)	None	GO:0004725(protein tyrosine phosphatase activity);GO:0016787(hydrolase activity)
orf00782	108	WP_032872318.1	MULTISPECIES: hypothetical protein [Bacillus subtilis group]	O34418|YFKI_BACSU	Uncharacterized protein YfkI	yfkI	Bacillus subtilis (strain 168)	--	--	--	--	--	--	--	--	--	--	--	--	--
orf00783	279	WP_032872320.1	MULTISPECIES: ribonuclease [Bacillus subtilis group]	O34437|YFKH_BACSU	Putative ribonuclease-like protein YfkH	yfkH	Bacillus subtilis (strain 168)	COG1295	S	Uncharacterized membrane protein, BrkB/YihY/UPF0761 family (not an RNase)	K07058	K07058	membrane protein	None	None	None	None	None	GO:0005886(plasma membrane);GO:0016020(membrane);GO:0016021(integral component of membrane)	None
orf00784	60	EIF12342.1	hypothetical protein MY7_0645 [Bacillus sp. 5B6]	--	--	--	--	--	--	--	--	--	--	--	--	--	--	--	--	--
orf00785	384	EIF12343.1	efflux transporter [Bacillus sp. 5B6]	O34929|YFKF_BACSU	Uncharacterized MFS-type transporter YfkF	yfkF	Bacillus subtilis (strain 168)	COG0477	GEPR	MFS family permease	--	--	--	--	--	--	--	--	--	--
orf00786	351	WP_007610064.1	MULTISPECIES: calcium/proton exchanger [Bacillus]	O34840|CHAA_BACSU	Ca(2+)/H(+) antiporter ChaA	chaA	Bacillus subtilis (strain 168)	COG0387	P	Ca2+/H+ antiporter	K07300	chaA, CAX	Ca2+:H+ antiporter	None	None	None	None	GO:0006812(cation transport);GO:0006816(calcium ion transport);GO:0055085(transmembrane transport)	GO:0016020(membrane);GO:0016021(integral component of membrane)	GO:0008324(cation transmembrane transporter activity);GO:0015369(calcium:proton antiporter activity)
orf00787	264	AHZ14781.1	hypothetical protein V529_07550 [Bacillus velezensis SQR9]	O34579|YFKD_BACSU	Uncharacterized protein YfkD	yfkD	Bacillus subtilis (strain 168)	--	--	--	--	--	--	--	--	--	--	--	--	--
orf00788	277	WP_007408513.1	MULTISPECIES: mechanosensitive ion channel protein MscS [Bacillus]	O35043|YFKC_BACSU	Uncharacterized MscS family protein YfkC	yfkC	Bacillus subtilis (strain 168)	COG0668	M	Small-conductance mechanosensitive channel	--	--	--	--	--	--	--	GO:0055085(transmembrane transport)	GO:0016020(membrane);GO:0016021(integral component of membrane)	None
orf00789	373	WP_032872324.1	MULTISPECIES: radical SAM/CxCxxxxC motif protein YfkAB [Bacillus subtilis group]	O34400|YFKA_BACSU	Putative protein YfkA	yfkA	Bacillus subtilis (strain 168)	COG0535	R	Radical SAM superfamily enzyme, MoaA/NifB/PqqE/SkfB family	--	--	--	--	--	--	--	None	None	GO:0003824(catalytic activity);GO:0016829(lyase activity);GO:0051536(iron-sulfur cluster binding)
orf00790	79	AEB62366.1	hypothetical protein LL3_00821 [Bacillus amyloliquefaciens LL3]	O35041|YFJT_BACSU	Uncharacterized protein YfjT	yfjT	Bacillus subtilis (strain 168)	--	--	--	--	--	--	--	--	--	--	--	--	--
orf00791	263	WP_014417202.1	MULTISPECIES: delta-lactam-biosynthetic de-N-acetylase [Bacillus]	O34928|PDAA_BACSU	Peptidoglycan-N-acetylmuramic acid deacetylase PdaA	pdaA	Bacillus subtilis (strain 168)	COG0726	GM	Peptidoglycan/xylan/chitin deacetylase, PgdA/CDA1 family	K01567	pdaA	peptidoglycan-N-acetylmuramic acid deacetylase [EC:3.5.1.-]	None	None	None	None	GO:0005975(carbohydrate metabolic process)	None	GO:0003824(catalytic activity);GO:0016810(hydrolase activity, acting on carbon-nitrogen (but not peptide) bonds)
orf00792	306	WP_014417203.1	MULTISPECIES: bacitracin ABC transporter ATP-binding protein [Bacillus]	P42332|BCRA_BACLI	Bacitracin transport ATP-binding protein BcrA	bcrA	Bacillus licheniformis	COG1131	V	ABC-type multidrug transport system, ATPase component	K19309	bcrA	bacitracin transport system ATP-binding protein	ko02010	ABC transporters	Membrane transport	Environmental Information Processing	None	None	GO:0000166(nucleotide binding);GO:0005524(ATP binding);GO:0016887(ATPase activity)
orf00793	229	WP_032872325.1	MULTISPECIES: bacitracin ABC transporter permease [Bacillus subtilis group]	P42333|BCRB_BACLI	Bacitracin transport permease protein BCRB	bcrB	Bacillus licheniformis	COG4200	S	Uncharacterized protein	K19310	bcrB	bacitracin transport system permease protein	ko02010	ABC transporters	Membrane transport	Environmental Information Processing	--	--	--
orf00794	199	WP_022552759.1	MULTISPECIES: undecaprenyl-diphosphatase [Bacillus subtilis group]	P42334|BCRC_BACLI	Bacitracin transport permease protein BcrC	bcrC	Bacillus licheniformis	COG0671	I	Membrane-associated phospholipid phosphatase	K19302	bcrC	undecaprenyl-diphosphatase [EC:3.6.1.27]	ko00550	Peptidoglycan biosynthesis	Glycan biosynthesis and metabolism	Metabolism	None	GO:0016020(membrane);GO:0016021(integral component of membrane)	None
orf00795	237	AFJ60872.1	putative sensory transduction protein [Bacillus amyloliquefaciens Y2]	P42244|YCBL_BACSU	Uncharacterized transcriptional regulatory protein YcbL	ycbL	Bacillus subtilis (strain 168)	COG0745	TK	DNA-binding response regulator, OmpR family, contains REC and winged-helix (wHTH) domain	--	--	--	--	--	--	--	GO:0000160(phosphorelay signal transduction system);GO:0006351(transcription, DNA-templated);GO:0006355(regulation of transcription, DNA-templated)	None	GO:0003677(DNA binding)
orf00796	333	WP_032872326.1	MULTISPECIES: sensor histidine kinase [Bacillus subtilis group]	P42245|YCBM_BACSU	Sensor histidine kinase YcbM	ycbM	Bacillus subtilis (strain 168)	COG2205	T	K+-sensing histidine kinase KdpD	--	--	--	--	--	--	--	GO:0007165(signal transduction);GO:0016310(phosphorylation)	GO:0016020(membrane);GO:0016021(integral component of membrane)	GO:0000155(phosphorelay sensor kinase activity);GO:0000166(nucleotide binding);GO:0005524(ATP binding);GO:0016301(kinase activity);GO:0016740(transferase activity);GO:0016772(transferase activity, transferring phosphorus-containing groups)
orf00797	286	WP_032872328.1	MULTISPECIES: 6-phosphogluconate dehydrogenase [Bacillus subtilis group]	O34969|YFJR_BACSU	Uncharacterized oxidoreductase YfjR	yfjR	Bacillus subtilis (strain 168)	COG2084	I	3-hydroxyisobutyrate dehydrogenase or related beta-hydroxyacid dehydrogenase	--	--	--	--	--	--	--	--	--	--
orf00798	215	WP_032872331.1	MULTISPECIES: hypothetical protein [Bacillus subtilis group]	--	--	--	--	--	--	--	--	--	--	--	--	--	--	None	GO:0016020(membrane);GO:0016021(integral component of membrane)	None
orf00799	319	WP_032872334.1	MULTISPECIES: magnesium and cobalt transport protein CorA [Bacillus subtilis group]	O31543|YFJQ_BACSU	Putative metal ion transporter YfjQ	yfjQ	Bacillus subtilis (strain 168)	COG0598	P	Mg2+ and Co2+ transporter CorA	K03284	corA	magnesium transporter	None	None	None	None	GO:0006810(transport);GO:0006811(ion transport);GO:0006824(cobalt ion transport);GO:0015693(magnesium ion transport);GO:0030001(metal ion transport);GO:0055085(transmembrane transport)	GO:0005886(plasma membrane);GO:0016020(membrane);GO:0016021(integral component of membrane)	GO:0015087(cobalt ion transmembrane transporter activity);GO:0015095(magnesium ion transmembrane transporter activity);GO:0046873(metal ion transmembrane transporter activity)
orf00800	287	WP_032872337.1	MULTISPECIES: DNA-3-methyladenine glycosylase [Bacillus subtilis group]	O31544|YFJP_BACSU	Putative DNA-3-methyladenine glycosylase YfjP	yfjP	Bacillus subtilis (strain 168)	COG0122	L	3-methyladenine DNA glycosylase/8-oxoguanine DNA glycosylase	K01247	alkA	DNA-3-methyladenine glycosylase II [EC:3.2.2.21]	ko03410	Base excision repair	Replication and repair	Genetic Information Processing	--	--	--
orf00801	466	WP_007408520.1	MULTISPECIES: 23S rRNA (uracil-5-)-methyltransferase RumA [Bacillus]	O31545|YFJO_BACSU	Uncharacterized RNA methyltransferase YfjO	yfjO	Bacillus subtilis (strain 168)	COG2265	J	tRNA/tmRNA/rRNA uracil-C5-methylase, TrmA/RlmC/RlmD family	K03215	rumA	23S rRNA (uracil1939-C5)-methyltransferase [EC:2.1.1.190]	None	None	None	None	GO:0006396(RNA processing);GO:0032259(methylation)	None	GO:0003723(RNA binding);GO:0008168(methyltransferase activity);GO:0008173(RNA methyltransferase activity);GO:0016740(transferase activity)
orf00802	39	EIF12355.1	hypothetical protein MY7_0658 [Bacillus sp. 5B6]	--	--	--	--	--	--	--	--	--	--	--	--	--	--	--	--	--
orf00803	55	ANF35699.1	hypothetical protein BCBMB205_07970 [Bacillus velezensis]	--	--	--	--	--	--	--	--	--	--	--	--	--	--	--	--	--
orf00804	309	WP_032872342.1	MULTISPECIES: tRNA-dihydrouridine synthase [Bacillus subtilis group]	O31546|DUS2_BACSU	Probable tRNA-dihydrouridine synthase 2	dus2	Bacillus subtilis (strain 168)	COG0042	J	tRNA-dihydrouridine synthase	--	--	--	--	--	--	--	--	--	--
orf00805	166	WP_032872344.1	MULTISPECIES: hypothetical protein [Bacillus subtilis group]	O31547|YFJM_BACSU	Uncharacterized protein YfjM	yfjM	Bacillus subtilis (strain 168)	--	--	--	--	--	--	--	--	--	--	--	--	--
orf00806	333	WP_032872346.1	MULTISPECIES: acetoin:2,6-dichlorophenolindophenol oxidoreductase subunit alpha [Bacillus subtilis group]	O31404|ACOA_BACSU	Acetoin:2,6-dichlorophenolindophenol oxidoreductase subunit alpha	acoA	Bacillus subtilis (strain 168)	COG1071	C	TPP-dependent pyruvate or acetoin dehydrogenase subunit alpha	K00161	PDHA, pdhA	pyruvate dehydrogenase E1 component alpha subunit [EC:1.2.4.1]	ko00010|ko00020|ko00620|ko04066|ko04922|ko05230	Glycolysis / Gluconeogenesis|Citrate cycle (TCA cycle)|Pyruvate metabolism|HIF-1 signaling pathway|Glucagon signaling pathway|Central carbon metabolism in cancer	Carbohydrate metabolism|Carbohydrate metabolism|Carbohydrate metabolism|Signal transduction|Endocrine system|Cancers: Overview	Metabolism|Metabolism|Metabolism|Environmental Information Processing|Organismal Systems|Human Diseases	GO:0008152(metabolic process)	None	GO:0016624(oxidoreductase activity, acting on the aldehyde or oxo group of donors, disulfide as acceptor)
orf00807	342	WP_032872348.1	MULTISPECIES: alpha-ketoacid dehydrogenase subunit beta [Bacillus subtilis group]	O34591|ACOB_BACSU	Acetoin:2,6-dichlorophenolindophenol oxidoreductase subunit beta	acoB	Bacillus subtilis (strain 168)	COG0022	C	Pyruvate/2-oxoglutarate/acetoin dehydrogenase complex, dehydrogenase (E1) component	K00162	PDHB, pdhB	pyruvate dehydrogenase E1 component beta subunit [EC:1.2.4.1]	ko00010|ko00020|ko00620|ko04066|ko04922|ko05230	Glycolysis / Gluconeogenesis|Citrate cycle (TCA cycle)|Pyruvate metabolism|HIF-1 signaling pathway|Glucagon signaling pathway|Central carbon metabolism in cancer	Carbohydrate metabolism|Carbohydrate metabolism|Carbohydrate metabolism|Signal transduction|Endocrine system|Cancers: Overview	Metabolism|Metabolism|Metabolism|Environmental Information Processing|Organismal Systems|Human Diseases	GO:0008152(metabolic process);GO:0055114(oxidation-reduction process)	None	GO:0003824(catalytic activity);GO:0004739(pyruvate dehydrogenase (acetyl-transferring) activity);GO:0016491(oxidoreductase activity)
orf00808	397	WP_032872350.1	MULTISPECIES: branched-chain alpha-keto acid dehydrogenase subunit E2 [Bacillus subtilis group]	O31550|ACOC_BACSU	Dihydrolipoyllysine-residue acetyltransferase component of acetoin cleaving system	acoC	Bacillus subtilis (strain 168)	COG0508	C	Pyruvate/2-oxoglutarate dehydrogenase complex, dihydrolipoamide acyltransferase (E2) component	K00627	DLAT, aceF, pdhC	pyruvate dehydrogenase E2 component (dihydrolipoamide acetyltransferase) [EC:2.3.1.12]	ko00010|ko00020|ko00620	Glycolysis / Gluconeogenesis|Citrate cycle (TCA cycle)|Pyruvate metabolism	Carbohydrate metabolism|Carbohydrate metabolism|Carbohydrate metabolism	Metabolism|Metabolism|Metabolism	GO:0008152(metabolic process)	None	GO:0004742(dihydrolipoyllysine-residue acetyltransferase activity);GO:0016740(transferase activity);GO:0016746(transferase activity, transferring acyl groups)
orf00809	459	WP_032872352.1	MULTISPECIES: dihydrolipoyl dehydrogenase [Bacillus subtilis group]	O34324|DLDH3_BACSU	Dihydrolipoyl dehydrogenase	acoL	Bacillus subtilis (strain 168)	COG1249	C	Pyruvate/2-oxoglutarate dehydrogenase complex, dihydrolipoamide dehydrogenase (E3) component or related enzyme	K00382	DLD, lpd, pdhD	dihydrolipoamide dehydrogenase [EC:1.8.1.4]	ko00010|ko00020|ko00260|ko00280|ko00310|ko00380|ko00620|ko00630|ko00640	Glycolysis / Gluconeogenesis|Citrate cycle (TCA cycle)|Glycine, serine and threonine metabolism|Valine, leucine and isoleucine degradation|Lysine degradation|Tryptophan metabolism|Pyruvate metabolism|Glyoxylate and dicarboxylate metabolism|Propanoate metabolism	Carbohydrate metabolism|Carbohydrate metabolism|Amino acid metabolism|Amino acid metabolism|Amino acid metabolism|Amino acid metabolism|Carbohydrate metabolism|Carbohydrate metabolism|Carbohydrate metabolism	Metabolism|Metabolism|Metabolism|Metabolism|Metabolism|Metabolism|Metabolism|Metabolism|Metabolism	GO:0006096(glycolytic process);GO:0045454(cell redox homeostasis);GO:0055114(oxidation-reduction process)	None	GO:0004148(dihydrolipoyl dehydrogenase activity);GO:0016491(oxidoreductase activity);GO:0016668(oxidoreductase activity, acting on a sulfur group of donors, NAD(P) as acceptor)
orf00810	602	WP_032872354.1	MULTISPECIES: sigma-54-dependent Fis family transcriptional regulator [Bacillus subtilis group]	O31551|ACOR_BACSU	Acetoin dehydrogenase operon transcriptional activator AcoR	acoR	Bacillus subtilis (strain 168)	COG3284	K	Transcriptional regulator of acetoin/glycerol metabolism	--	--	--	--	--	--	--	GO:0006351(transcription, DNA-templated);GO:0006355(regulation of transcription, DNA-templated)	None	GO:0000166(nucleotide binding);GO:0003677(DNA binding);GO:0005524(ATP binding);GO:0008134(transcription factor binding);GO:0043565(sequence-specific DNA binding)
orf00811	60	WP_003155535.1	MULTISPECIES: small, acid-soluble spore protein H [Bacillus]	A7Z2J3|SSPH_BACVZ	Small, acid-soluble spore protein H	sspH	Bacillus velezensis (strain DSM 23117 / BGSC 10A6 / FZB42)	--	--	--	K06425	sspH	small acid-soluble spore protein H (minor)	None	None	None	None	GO:0030435(sporulation resulting in formation of a cellular spore);GO:0030436(asexual sporulation)	GO:0042601(endospore-forming forespore)	None
orf00812	449	WP_032872356.1	MULTISPECIES: 6-phospho-alpha-glucosidase [Bacillus subtilis group]	P54716|GLVA_BACSU	Maltose-6&apos;-phosphate glucosidase	glvA	Bacillus subtilis (strain 168)	COG1486	G	Alpha-galactosidase/6-phospho-beta-glucosidase, family 4 of glycosyl hydrolase	K01232	glvA	maltose-6'-phosphate glucosidase [EC:3.2.1.122]	ko00500	Starch and sucrose metabolism	Carbohydrate metabolism	Metabolism	GO:0005975(carbohydrate metabolic process);GO:0008152(metabolic process);GO:0055114(oxidation-reduction process)	GO:0016020(membrane);GO:0016021(integral component of membrane)	GO:0003824(catalytic activity);GO:0004553(hydrolase activity, hydrolyzing O-glycosyl compounds);GO:0016616(oxidoreductase activity, acting on the CH-OH group of donors, NAD or NADP as acceptor);GO:0016787(hydrolase activity);GO:0016798(hydrolase activity, acting on glycosyl bonds)
orf00813	253	WP_032872358.1	MULTISPECIES: MurR/RpiR family transcriptional regulator [Bacillus subtilis group]	P54717|GLVR_BACSU	HTH-type transcriptional regulator GlvR	glvR	Bacillus subtilis (strain 168)	COG1737	K	DNA-binding transcriptional regulator, MurR/RpiR family, contains HTH and SIS domains	K03481	glvR	RpiR family transcriptional regulator, glv operon transcriptional regulator	None	None	None	None	GO:0005975(carbohydrate metabolic process);GO:0006355(regulation of transcription, DNA-templated)	None	GO:0003677(DNA binding);GO:0003700(DNA-binding transcription factor activity);GO:0030246(carbohydrate binding)
orf00814	528	WP_032872361.1	MULTISPECIES: PTS alpha-glucoside transporter subunit IIBC [Bacillus subtilis group]	P54715|PTOCB_BACSU	PTS system maltose-specific EIICB component	malP	Bacillus subtilis (strain 168)	COG1263|COG1264	G|G	Phosphotransferase system IIC components, glucose/maltose/N-acetylglucosamine-specific|Phosphotransferase system IIB components	K02750	PTS-Glv-EIIC, glvC, malP, aglA	PTS system, alpha-glucoside-specific IIC component	ko00500|ko02060	Starch and sucrose metabolism|Phosphotransferase system (PTS)	Carbohydrate metabolism|Membrane transport	Metabolism|Environmental Information Processing	GO:0006810(transport);GO:0008643(carbohydrate transport);GO:0009401(phosphoenolpyruvate-dependent sugar phosphotransferase system);GO:0016310(phosphorylation)	GO:0005886(plasma membrane);GO:0016020(membrane);GO:0016021(integral component of membrane)	GO:0008982(protein-N(PI)-phosphohistidine-sugar phosphotransferase activity);GO:0016301(kinase activity);GO:0016740(transferase activity)
orf00815	379	SDK54897.1	Pectate lyase superfamily protein [Bacillus velezensis]	O34433|YOBO_BACSU	Putative phage-related protein YobO	yobO	Bacillus subtilis (strain 168)	COG5434	G	Polygalacturonase	--	--	--	--	--	--	--	--	--	--
orf00816	221	SDK54846.1	Peptidase_G2, IMC autoproteolytic cleavage domain [Bacillus velezensis]	Q37893|FIB12_BPB03	Pre-neck appendage protein	12	Bacillus phage B103	COG5434	G	Polygalacturonase	--	--	--	--	--	--	--	--	--	--
orf00817	48	ANF35711.1	hypothetical protein BCBMB205_08110 [Bacillus velezensis]	--	--	--	--	--	--	--	--	--	--	--	--	--	--	--	--	--
orf00818	577	WP_032872363.1	MULTISPECIES: ABC transporter ATP-binding protein [Bacillus subtilis group]	P54718|YFIB_BACSU	Uncharacterized ABC transporter ATP-binding protein YfiB	yfiB	Bacillus subtilis (strain 168)	COG1132	V	ABC-type multidrug transport system, ATPase and permease component	K06147	ABCB-BAC	ATP-binding cassette, subfamily B, bacterial	None	None	None	None	GO:0006810(transport);GO:0055085(transmembrane transport)	GO:0016020(membrane);GO:0016021(integral component of membrane)	GO:0000166(nucleotide binding);GO:0005524(ATP binding);GO:0016887(ATPase activity);GO:0042626(ATPase activity, coupled to transmembrane movement of substances)
orf00819	605	WP_032872366.1	MULTISPECIES: multidrug ABC transporter ATP-binding protein [Bacillus subtilis group]	P54719|YFIC_BACSU	Uncharacterized ABC transporter ATP-binding protein YfiC	yfiC	Bacillus subtilis (strain 168)	COG1132	V	ABC-type multidrug transport system, ATPase and permease component	K06147	ABCB-BAC	ATP-binding cassette, subfamily B, bacterial	None	None	None	None	--	--	--
orf00820	134	EIF12370.1	DoxX [Bacillus sp. 5B6]	P54720|CATD_BACSU	Putative oxidoreductase CatD	catD	Bacillus subtilis (strain 168)	COG2259	S	Uncharacterized membrane protein YphA, DoxX/SURF4 family	--	--	--	--	--	--	--	GO:0055114(oxidation-reduction process)	GO:0016020(membrane);GO:0016021(integral component of membrane)	GO:0016491(oxidoreductase activity);GO:0018577(catechol 2,3-dioxygenase activity);GO:0051213(dioxygenase activity)
orf00821	285	WP_032872368.1	MULTISPECIES: glyoxalase [Bacillus subtilis group]	P54721|CADE_BACSU	Catechol-2,3-dioxygenase	catE	Bacillus subtilis (strain 168)	COG2514	Q	Catechol-2,3-dioxygenase	K07104	catE	catechol 2,3-dioxygenase [EC:1.13.11.2]	ko00361|ko00362|ko00622|ko00643	Chlorocyclohexane and chlorobenzene degradation|Benzoate degradation|Xylene degradation|Styrene degradation	Xenobiotics biodegradation and metabolism|Xenobiotics biodegradation and metabolism|Xenobiotics biodegradation and metabolism|Xenobiotics biodegradation and metabolism	Metabolism|Metabolism|Metabolism|Metabolism	GO:0006725(cellular aromatic compound metabolic process);GO:0019439(aromatic compound catabolic process);GO:0055114(oxidation-reduction process)	None	GO:0003824(catalytic activity);GO:0008198(ferrous iron binding);GO:0016491(oxidoreductase activity);GO:0051213(dioxygenase activity)
orf00822	39	ANF35716.1	hypothetical protein BCBMB205_08160 [Bacillus velezensis]	P94437|YFII_BACSU	Uncharacterized oxidoreductase YfiI	yfiI	Bacillus subtilis (strain 168)	COG0673	R	Predicted dehydrogenase	--	--	--	--	--	--	--	--	--	--
orf00823	52	WP_074534360.1	MULTISPECIES: hypothetical protein [Bacillus subtilis group]	--	--	--	--	--	--	--	--	--	--	--	--	--	--	--	--	--
orf00824	315	WP_032872371.1	MULTISPECIES: protoheme IX farnesyltransferase [Bacillus subtilis group]	A7Z2K2|COXX1_BACVZ	Protoheme IX farnesyltransferase 1	ctaB1	Bacillus velezensis (strain DSM 23117 / BGSC 10A6 / FZB42)	COG0109	HI	Polyprenyltransferase (heme O synthase)	K02301	cyoE	protoheme IX farnesyltransferase [EC:2.5.1.-]	None	None	None	None	--	--	--
orf00825	183	EIF12374.1	PadR [Bacillus sp. 5B6]	P94443|PADR_BACSU	Negative transcription regulator PadR	padR	Bacillus subtilis (strain 168)	COG1695	K	DNA-binding transcriptional regulator, PadR family	--	--	--	--	--	--	--	--	--	--
orf00826	200	WP_032872373.1	MULTISPECIES: NADPH dehydrogenase [Bacillus subtilis group]	Q8CHK7|NQO1_CAVPO	NAD(P)H dehydrogenase [quinone] 1	NQO1	Cavia porcellus	COG2249	R	Putative NADPH-quinone reductase (modulator of drug activity B)	K00355	NQO1	NAD(P)H dehydrogenase (quinone) [EC:1.6.5.2]	ko00130|ko05200|ko05225|ko05418	Ubiquinone and other terpenoid-quinone biosynthesis|Pathways in cancer|Hepatocellular carcinoma|Fluid shear stress and atherosclerosis	Metabolism of cofactors and vitamins|Cancers: Overview|Cancers: Specific types|Cardiovascular diseases	Metabolism|Human Diseases|Human Diseases|Human Diseases	GO:0055114(oxidation-reduction process)	None	GO:0003955(NAD(P)H dehydrogenase (quinone) activity);GO:0016491(oxidoreductase activity)
orf00827	362	WP_032872375.1	MULTISPECIES: acyltransferase [Bacillus subtilis group]	O31559|YFIQ_BACSU	Putative membrane-bound acyltransferase YfiQ	yfiQ	Bacillus subtilis (strain 168)	COG3936	G	Membrane-bound acyltransferase YfiQ, involved in biofilm formation	--	--	--	--	--	--	--	--	--	--
orf00828	803	WP_032872377.1	MULTISPECIES: phosphoenolpyruvate synthase [Bacillus subtilis group]	Q5W252|PIGC_SERMA	Prodigiosin synthesizing transferase PigC	pigC	Serratia marcescens	COG0574|COG3848	G|T	Phosphoenolpyruvate synthase/pyruvate phosphate dikinase|Phosphohistidine swiveling domain of PEP-utilizing enzymes	K01007	pps, ppsA	pyruvate, water dikinase [EC:2.7.9.2]	ko00620|ko00680|ko00720	Pyruvate metabolism|Methane metabolism|Carbon fixation pathways in prokaryotes	Carbohydrate metabolism|Energy metabolism|Energy metabolism	Metabolism|Metabolism|Metabolism	--	--	--
orf00829	90	WP_029973990.1	MULTISPECIES: barnase inhibitor [Bacillus subtilis group]	P11540|BARS_BACAM	Barstar	unknown	Bacillus amyloliquefaciens	COG2732	K	Barstar, RNAse (barnase) inhibitor	K03623	yhcO	ribonuclease inhibitor	None	None	None	None	--	--	--
orf00830	180	WP_007610139.1	MULTISPECIES: metal-dependent hydrolase [Bacillus]	O31562|YFIT_BACSU	Putative metal-dependent hydrolase YfiT	yfiT	Bacillus subtilis (strain 168)	COG2318	S	Uncharacterized damage-inducible protein DinB (forms a four-helix bundle)	--	--	--	--	--	--	--	None	GO:0005737(cytoplasm)	GO:0008270(zinc ion binding);GO:0016787(hydrolase activity);GO:0046872(metal ion binding)
orf00831	530	WP_032872380.1	MULTISPECIES: MFS transporter [Bacillus subtilis group]	O31563|YFIU_BACSU	Uncharacterized MFS-type transporter YfiU	yfiU	Bacillus subtilis (strain 168)	COG2814	G	Predicted arabinose efflux permease, MFS family	--	--	--	--	--	--	--	--	--	--
orf00832	160	WP_007610142.1	MULTISPECIES: MarR family transcriptional regulator [Bacillus]	O31564|YFIV_BACSU	Uncharacterized HTH-type transcriptional regulator YfiV	yfiV	Bacillus subtilis (strain 168)	COG1846	K	DNA-binding transcriptional regulator, MarR family	--	--	--	--	--	--	--	GO:0006351(transcription, DNA-templated);GO:0006355(regulation of transcription, DNA-templated)	None	GO:0003677(DNA binding);GO:0003700(DNA-binding transcription factor activity)
orf00833	856	WP_032872384.1	MULTISPECIES: phosphatidylglycerol lysyltransferase [Bacillus subtilis group]	C0H3X7|MPRF_BACSU	Phosphatidylglycerol lysyltransferase	mprF	Bacillus subtilis (strain 168)	COG0392|COG2898	S|S	Uncharacterized membrane protein YbhN, UPF0104 family|Lysylphosphatidylglycerol synthetase, C-terminal domain, DUF2156 family	K14205	mprF, fmtC	phosphatidylglycerol lysyltransferase [EC:2.3.2.3]	ko01503|ko02020|ko05150	Cationic antimicrobial peptide (CAMP) resistance|Two-component system|Staphylococcus aureus infection	Drug resistance: Antimicrobial|Signal transduction|Infectious diseases: Bacterial	Human Diseases|Environmental Information Processing|Human Diseases	GO:0006629(lipid metabolic process);GO:0046677(response to antibiotic)	GO:0005886(plasma membrane);GO:0016020(membrane);GO:0016021(integral component of membrane)	GO:0016740(transferase activity);GO:0050071(lysyltransferase activity)
orf00834	294	WP_032872386.1	MULTISPECIES: isomerase [Bacillus subtilis group]	O31570|YFHB_BACSU	Uncharacterized isomerase YfhB	yfhB	Bacillus subtilis (strain 168)	COG0384	R	Predicted epimerase YddE/YHI9, PhzF superfamily	--	--	--	--	--	--	--	GO:0009058(biosynthetic process)	None	GO:0003824(catalytic activity);GO:0016853(isomerase activity)
orf00835	194	WP_032872389.1	MULTISPECIES: NAD(P)H nitroreductase [Bacillus subtilis group]	O31571|YFHC_BACSU	Putative NAD(P)H nitroreductase YfhC	yfhC	Bacillus subtilis (strain 168)	COG0778	C	Nitroreductase	--	--	--	--	--	--	--	GO:0055114(oxidation-reduction process)	None	GO:0016491(oxidoreductase activity);GO:0043784(cob(II)yrinic acid a,c-diamide reductase activity)
orf00836	63	WP_003155508.1	MULTISPECIES: YfhD family protein [Bacillus]	O31572|YFHD_BACSU	Uncharacterized protein YfhD	yfhD	Bacillus subtilis (strain 168)	--	--	--	--	--	--	--	--	--	--	--	--	--
orf00837	47	AFJ60915.1	conserved hypothetical protein YfhE [Bacillus amyloliquefaciens Y2]	O31573|YFHE_BACSU	Uncharacterized protein YfhE	yfhE	Bacillus subtilis (strain 168)	--	--	--	--	--	--	--	--	--	--	--	--	--
orf00838	299	WP_032872392.1	MULTISPECIES: epimerase [Bacillus subtilis group]	O31574|YFHF_BACSU	Epimerase family protein YfhF	yfhF	Bacillus subtilis (strain 168)	COG1090	R	NAD dependent epimerase/dehydratase family enzyme	K07071	K07071	uncharacterized protein	None	None	None	None	--	--	--
orf00839	263	WP_032872395.1	MULTISPECIES: recombination regulator RecX [Bacillus subtilis group]	A7Z2L7|RECX_BACVZ	Regulatory protein RecX	recX	Bacillus velezensis (strain DSM 23117 / BGSC 10A6 / FZB42)	COG2137	O	SOS response regulatory protein OraA/RecX, interacts with RecA	K03565	recX	regulatory protein	None	None	None	None	GO:0006282(regulation of DNA repair)	GO:0005737(cytoplasm)	None
orf00840	104	WP_007408553.1	MULTISPECIES: hypothetical protein [Bacillus]	O31576|YFHH_BACSU	Uncharacterized protein YfhH	yfhH	Bacillus subtilis (strain 168)	--	--	--	--	--	--	--	--	--	--	--	--	--
orf00841	399	EIF12391.1	Major Facilitator Superfamily protein [Bacillus sp. 5B6]	O31577|YFHI_BACSU	Uncharacterized MFS-type transporter YfhI	yfhI	Bacillus subtilis (strain 168)	COG2814	G	Predicted arabinose efflux permease, MFS family	K19577	ydhP	MFS transporter, DHA1 family, inner membrane transport protein	None	None	None	None	--	--	--
orf00842	129	WP_032872398.1	MULTISPECIES: hypothetical protein [Bacillus subtilis group]	O31451|YBFJ_BACSU	Uncharacterized protein YbfJ	ybfJ	Bacillus subtilis (strain 168)	--	--	--	--	--	--	--	--	--	--	--	--	--
orf00843	303	WP_032872401.1	MULTISPECIES: serine protease [Bacillus subtilis group]	P39790|MPR_BACSU	Extracellular metalloprotease	mpr	Bacillus subtilis (strain 168)	COG3591	E	V8-like Glu-specific endopeptidase	--	--	--	--	--	--	--	GO:0006508(proteolysis)	None	GO:0004252(serine-type endopeptidase activity);GO:0008233(peptidase activity);GO:0008236(serine-type peptidase activity);GO:0016787(hydrolase activity)
orf00844	38	ANF35739.1	hypothetical protein BCBMB205_08390 [Bacillus velezensis]	--	--	--	--	--	--	--	--	--	--	--	--	--	--	--	--	--
orf00845	50	WP_003155495.1	MULTISPECIES: small, acid-soluble spore protein K [Bacillus]	A7Z2M2|SSPK_BACVZ	Small, acid-soluble spore protein K	sspK	Bacillus velezensis (strain DSM 23117 / BGSC 10A6 / FZB42)	--	--	--	K06428	sspK	small acid-soluble spore protein K (minor)	None	None	None	None	GO:0030435(sporulation resulting in formation of a cellular spore);GO:0030436(asexual sporulation)	GO:0042601(endospore-forming forespore)	None
orf00846	89	WP_003155492.1	MULTISPECIES: hypothetical protein [Bacillus]	O31578|YFHJ_BACSU	Uncharacterized protein YfhJ	yfhJ	Bacillus subtilis (strain 168)	--	--	--	--	--	--	--	--	--	--	--	--	--
orf00847	175	WP_032872403.1	MULTISPECIES: hypothetical protein [Bacillus subtilis group]	O31579|YFHK_BACSU	Uncharacterized protein YfhK	yfhK	Bacillus subtilis (strain 168)	COG3103	R	Uncharacterized conserved protein YgiM, contains N-terminal SH3 domain, DUF1202 family	--	--	--	--	--	--	--	--	--	--
orf00848	43	ANF35743.1	hypothetical protein BCBMB205_08430 [Bacillus velezensis]	--	--	--	--	--	--	--	--	--	--	--	--	--	--	--	--	--
orf00849	111	WP_032872405.1	MULTISPECIES: hypothetical protein [Bacillus subtilis group]	O31580|YFHL_BACSU	Uncharacterized protein YfhL	yfhL	Bacillus subtilis (strain 168)	COG5658	S	Uncharacterized membrane protein	--	--	--	--	--	--	--	None	GO:0016020(membrane);GO:0016021(integral component of membrane)	None
orf00850	286	WP_032872407.1	MULTISPECIES: alpha/beta hydrolase [Bacillus subtilis group]	O31581|YFHM_BACSU	AB hydrolase superfamily protein YfhM	yfhM	Bacillus subtilis (strain 168)	COG0596	HR	Pimeloyl-ACP methyl ester carboxylesterase	--	--	--	--	--	--	--	None	None	GO:0003824(catalytic activity)
orf00851	37	ANF35746.1	hypothetical protein BCBMB205_08460 [Bacillus velezensis]	--	--	--	--	--	--	--	--	--	--	--	--	--	--	--	--	--
orf00852	326	WP_032872409.1	MULTISPECIES: glycosyltransferase [Bacillus subtilis group]	Q45539|CSBB_BACSU	Putative glycosyltransferase CsbB	csbB	Bacillus subtilis (strain 168)	COG0463	M	Glycosyltransferase involved in cell wall bisynthesis	K20534	gtrB, csbB	polyisoprenyl-phosphate glycosyltransferase [EC:2.4.-.-]	None	None	None	None	None	GO:0016020(membrane);GO:0016021(integral component of membrane)	GO:0016740(transferase activity);GO:0016757(transferase activity, transferring glycosyl groups)
orf00853	861	WP_032872411.1	MULTISPECIES: hypothetical protein [Bacillus subtilis group]	O31582|YFHO_BACSU	Uncharacterized protein YfhO	yfhO	Bacillus subtilis (strain 168)	COG4485	S	Uncharacterized membrane protein YfhO	--	--	--	--	--	--	--	None	GO:0016020(membrane);GO:0016021(integral component of membrane)	None
orf00854	327	WP_003155481.1	MULTISPECIES: membrane protein [Bacillus]	O31583|YFHP_BACSU	Uncharacterized protein YfhP	yfhP	Bacillus subtilis (strain 168)	COG1988	R	Membrane-bound metal-dependent hydrolase YbcI, DUF457 family	K07038	K07038	inner membrane protein	None	None	None	None	None	GO:0016020(membrane);GO:0016021(integral component of membrane)	GO:0016787(hydrolase activity)
orf00855	365	WP_007408562.1	MULTISPECIES: A/G-specific adenine glycosylase [Bacillus]	O31584|MUTY_BACSU	Adenine DNA glycosylase	mutY	Bacillus subtilis (strain 168)	COG1194	L	Adenine-specific DNA glycosylase, acts on AG and A-oxoG pairs	K03575	mutY	A/G-specific adenine glycosylase [EC:3.2.2.31]	ko03410	Base excision repair	Replication and repair	Genetic Information Processing	GO:0006281(DNA repair);GO:0006284(base-excision repair);GO:0008152(metabolic process)	None	GO:0003824(catalytic activity);GO:0016787(hydrolase activity);GO:0016798(hydrolase activity, acting on glycosyl bonds);GO:0016829(lyase activity);GO:0019104(DNA N-glycosylase activity);GO:0051539(4 iron, 4 sulfur cluster binding)
orf00856	74	WP_007408563.1	MULTISPECIES: hypothetical protein [Bacillus]	O31585|YFHS_BACSU	Uncharacterized protein YfhS	yfhS	Bacillus subtilis (strain 168)	--	--	--	--	--	--	--	--	--	--	--	--	--
orf00857	250	WP_032872413.1	MULTISPECIES: enoyl-[acyl-carrier-protein] reductase [Bacillus subtilis group]	P71079|FABL_BACSU	Enoyl-[acyl-carrier-protein] reductase [NADPH] FabL	fabL	Bacillus subtilis (strain 168)	COG1028	IQR	NAD(P)-dependent dehydrogenase, short-chain alcohol dehydrogenase family	K10780	fabL	enoyl-[acyl-carrier protein] reductase III [EC:1.3.1.104]	ko00061	Fatty acid biosynthesis	Lipid metabolism	Metabolism	GO:0055114(oxidation-reduction process)	None	GO:0004318(enoyl-[acyl-carrier-protein] reductase (NADH) activity);GO:0004319(enoyl-[acyl-carrier-protein] reductase (NADPH, B-specific) activity);GO:0016491(oxidoreductase activity)
orf00858	56	WP_007408564.1	MULTISPECIES: gamma-type small acid-soluble spore protein [Bacillus]	P07784|SSPE_BACSU	Small, acid-soluble spore protein gamma-type	sspE	Bacillus subtilis (strain 168)	--	--	--	K06422	sspE	small acid-soluble spore protein E (minor gamma-type SASP)	None	None	None	None	GO:0030435(sporulation resulting in formation of a cellular spore)	None	None
orf00859	88	EIF12407.1	hypothetical protein MY7_0710 [Bacillus sp. 5B6]	P71080|YGAB_BACSU	Uncharacterized protein YgaB	ygaB	Bacillus subtilis (strain 168)	--	--	--	--	--	--	--	--	--	--	--	--	--
orf00860	38	AEB62480.1	hypothetical protein LL3_00938 [Bacillus amyloliquefaciens LL3]	--	--	--	--	--	--	--	--	--	--	--	--	--	--	--	--	--
orf00861	176	WP_003155475.1	MULTISPECIES: hypothetical protein [Bacillus]	A7Z2N5|Y877_BACVZ	UPF0374 protein RBAM_008770	RBAM_008770	Bacillus velezensis (strain DSM 23117 / BGSC 10A6 / FZB42)	COG3557	S	Uncharacterized domain/protein associated with RNAses G and E	K07586	ygaC	uncharacterized protein	None	None	None	None	--	--	--
orf00862	580	WP_032872417.1	MULTISPECIES: multidrug ABC transporter ATP-binding protein [Bacillus subtilis group]	P71082|YGAD_BACSU	Putative multidrug export ATP-binding/permease protein YgaD	ygaD	Bacillus subtilis (strain 168)	COG1132	V	ABC-type multidrug transport system, ATPase and permease component	K11085	msbA	ATP-binding cassette, subfamily B, bacterial MsbA [EC:3.6.3.-]	ko02010	ABC transporters	Membrane transport	Environmental Information Processing	--	--	--
orf00863	354	WP_032872419.1	MULTISPECIES: membrane protein [Bacillus subtilis group]	P71083|YGAE_BACSU	UPF0421 protein YgaE	ygaE	Bacillus subtilis (strain 168)	COG4129	S	Uncharacterized membrane protein YgaE, UPF0421/DUF939 family	--	--	--	--	--	--	--	None	GO:0016020(membrane);GO:0016021(integral component of membrane)	None
orf00864	429	WP_032872421.1	MULTISPECIES: glutamate-1-semialdehyde 2,1-aminomutase [Bacillus subtilis group]	A7Z2N8|GSA1_BACVZ	Glutamate-1-semialdehyde 2,1-aminomutase 1	hemL1	Bacillus velezensis (strain DSM 23117 / BGSC 10A6 / FZB42)	COG0001	H	Glutamate-1-semialdehyde aminotransferase	K01845	hemL	glutamate-1-semialdehyde 2,1-aminomutase [EC:5.4.3.8]	ko00860	Porphyrin and chlorophyll metabolism	Metabolism of cofactors and vitamins	Metabolism	GO:0006779(porphyrin-containing compound biosynthetic process);GO:0006782(protoporphyrinogen IX biosynthetic process);GO:0033014(tetrapyrrole biosynthetic process)	GO:0005737(cytoplasm)	GO:0003824(catalytic activity);GO:0008483(transaminase activity);GO:0016740(transferase activity);GO:0016853(isomerase activity);GO:0030170(pyridoxal phosphate binding);GO:0042286(glutamate-1-semialdehyde 2,1-aminomutase activity)
orf00865	157	WP_032872423.1	MULTISPECIES: peroxiredoxin [Bacillus subtilis group]	Q796Y8|BCP_BACSU	Peroxiredoxin Bcp	ygaF	Bacillus subtilis (strain 168)	COG1225	O	Peroxiredoxin	K03564	BCP, PRXQ, DOT5	peroxiredoxin Q/BCP [EC:1.11.1.15]	None	None	None	None	GO:0055114(oxidation-reduction process)	None	GO:0004601(peroxidase activity);GO:0016209(antioxidant activity);GO:0016491(oxidoreductase activity);GO:0051920(peroxiredoxin activity)
orf00866	145	WP_003155465.1	MULTISPECIES: transcriptional repressor [Bacillus]	P71086|PERR_BACSU	Peroxide operon regulator	perR	Bacillus subtilis (strain 168)	COG0735	P	Fe2+ or Zn2+ uptake regulation protein	K09825	perR	Fur family transcriptional regulator, peroxide stress response regulator	None	None	None	None	GO:0006355(regulation of transcription, DNA-templated)	None	GO:0003677(DNA binding);GO:0003700(DNA-binding transcription factor activity);GO:0046872(metal ion binding)
orf00867	117	AFJ60942.1	conserved hypothetical protein YgzB [Bacillus amyloliquefaciens Y2]	A7Z2P1|Y883_BACVZ	UPF0295 protein RBAM_008830	RBAM_008830	Bacillus velezensis (strain DSM 23117 / BGSC 10A6 / FZB42)	--	--	--	--	--	--	--	--	--	--	None	GO:0005886(plasma membrane);GO:0005887(integral component of plasma membrane);GO:0016020(membrane);GO:0016021(integral component of membrane)	None
orf00868	294	WP_007610197.1	MULTISPECIES: hypothetical protein [Bacillus]	Q04385|YGXA_BACSU	Uncharacterized protein YgxA	ygxA	Bacillus subtilis (strain 168)	--	--	--	--	--	--	--	--	--	--	--	--	--
orf00869	38	ANF35764.1	hypothetical protein BCBMB205_08640 [Bacillus velezensis]	--	--	--	--	--	--	--	--	--	--	--	--	--	--	--	--	--
orf00870	157	BAO93208.1	hypothetical protein BSNT_06294 [Bacillus subtilis subsp. natto BEST195]	--	--	--	--	--	--	--	--	--	--	--	--	--	--	--	--	--
orf00871	403	WP_074534200.1	MULTISPECIES: sodium:proton antiporter [Bacillus subtilis group]	P44263|Y1586_HAEIN	Uncharacterized protein HI_1586	HI_1586	Haemophilus influenzae (strain ATCC 51907 / DSM 11121 / KW20 / Rd)	COG1757	C	Na+/H+ antiporter NhaC	--	--	--	--	--	--	--	None	GO:0016020(membrane);GO:0016021(integral component of membrane)	None
orf00872	232	WP_032874174.1	MULTISPECIES: peptidase E [Bacillus subtilis group]	P71089|YGAJ_BACSU	Uncharacterized peptidase YgaJ	ygaJ	Bacillus subtilis (strain 168)	COG3340	E	Peptidase E	--	--	--	--	--	--	--	--	--	--
orf00873	590	WP_032874176.1	MULTISPECIES: phosphomethylpyrimidine synthase ThiC [Bacillus subtilis group]	A7Z2P5|THIC_BACVZ	Phosphomethylpyrimidine synthase	thiC	Bacillus velezensis (strain DSM 23117 / BGSC 10A6 / FZB42)	COG0422	H	Thiamine biosynthesis protein ThiC	K03147	thiC	phosphomethylpyrimidine synthase [EC:4.1.99.17]	ko00730	Thiamine metabolism	Metabolism of cofactors and vitamins	Metabolism	--	--	--
orf00874	457	ANF35768.1	putative FAD-dependent oxido-reductase [Bacillus velezensis]	Q796Y5|YGAK_BACSU	Uncharacterized FAD-linked oxidoreductase YgaK	ygaK	Bacillus subtilis (strain 168)	COG0277	C	FAD/FMN-containing dehydrogenase	--	--	--	--	--	--	--	--	--	--
orf00875	59	WP_032874179.1	MULTISPECIES: transcriptional regulator [Bacillus subtilis group]	--	--	--	--	--	--	--	--	--	--	--	--	--	--	--	--	--
orf00876	573	WP_032874182.1	MULTISPECIES: ABC transporter substrate-binding protein [Bacillus subtilis group]	P42061|APPA_BACSU	Oligopeptide-binding protein AppA	appA	Bacillus subtilis (strain 168)	COG0747	E	ABC-type transport system, periplasmic component	K02035	ABC.PE.S	peptide/nickel transport system substrate-binding protein	ko02024	Quorum sensing	Cellular community - prokaryotes	Cellular Processes	--	--	--
orf00877	318	WP_032874184.1	MULTISPECIES: diguanylate cyclase [Bacillus subtilis group]	P42062|APPB_BACSU	Oligopeptide transport system permease protein AppB	appB	Bacillus subtilis (strain 168)	COG0601	EP	ABC-type dipeptide/oligopeptide/nickel transport system, permease component	K02033	ABC.PE.P	peptide/nickel transport system permease protein	ko02024	Quorum sensing	Cellular community - prokaryotes	Cellular Processes	None	GO:0005886(plasma membrane);GO:0016020(membrane);GO:0016021(integral component of membrane)	None
orf00878	301	WP_032874186.1	MULTISPECIES: peptide ABC transporter permease [Bacillus subtilis group]	P42063|APPC_BACSU	Oligopeptide transport system permease protein AppC	appC	Bacillus subtilis (strain 168)	COG1173	EP	ABC-type dipeptide/oligopeptide/nickel transport system, permease component	K02034	ABC.PE.P1	peptide/nickel transport system permease protein	ko02024	Quorum sensing	Cellular community - prokaryotes	Cellular Processes	GO:0006810(transport)	GO:0005886(plasma membrane);GO:0016020(membrane);GO:0016021(integral component of membrane)	None
orf00879	328	WP_032874189.1	MULTISPECIES: ABC transporter ATP-binding protein [Bacillus subtilis group]	P42064|APPD_BACSU	Oligopeptide transport ATP-binding protein AppD	appD	Bacillus subtilis (strain 168)	COG0444	EP	ABC-type dipeptide/oligopeptide/nickel transport system, ATPase component	--	--	--	--	--	--	--	--	--	--
orf00880	321	WP_015417084.1	MULTISPECIES: ABC transporter ATP-binding protein [Bacillus subtilis group]	P42065|APPF_BACSU	Oligopeptide transport ATP-binding protein AppF	appF	Bacillus subtilis (strain 168)	COG4608	E	ABC-type oligopeptide transport system, ATPase component	--	--	--	--	--	--	--	GO:0006810(transport);GO:0015833(peptide transport)	None	GO:0000166(nucleotide binding);GO:0005524(ATP binding);GO:0016887(ATPase activity)
orf00881	481	WP_032874191.1	MULTISPECIES: catalase [Bacillus subtilis group]	P26901|CATA_BACSU	Vegetative catalase	katA	Bacillus subtilis (strain 168)	COG0753	P	Catalase	K03781	katE, CAT, catB, srpA	catalase [EC:1.11.1.6]	ko00380|ko00630|ko04011|ko04016|ko04068|ko04146|ko04211|ko04212|ko04213|ko05014	Tryptophan metabolism|Glyoxylate and dicarboxylate metabolism|MAPK signaling pathway - yeast|MAPK signaling pathway - plant|FoxO signaling pathway|Peroxisome|Longevity regulating pathway|Longevity regulating pathway - worm|Longevity regulating pathway - multiple species|Amyotrophic lateral sclerosis (ALS)	Amino acid metabolism|Carbohydrate metabolism|Signal transduction|Signal transduction|Signal transduction|Transport and catabolism|Aging|Aging|Aging|Neurodegenerative diseases	Metabolism|Metabolism|Environmental Information Processing|Environmental Information Processing|Environmental Information Processing|Cellular Processes|Organismal Systems|Organismal Systems|Organismal Systems|Human Diseases	GO:0006979(response to oxidative stress);GO:0042744(hydrogen peroxide catabolic process);GO:0055114(oxidation-reduction process)	None	GO:0004096(catalase activity);GO:0004601(peroxidase activity);GO:0016491(oxidoreductase activity);GO:0020037(heme binding);GO:0046872(metal ion binding)
orf00882	311	WP_032874194.1	MULTISPECIES: 2-amino-3-carboxymuconate-6-semialdehyde decarboxylase [Bacillus subtilis group]	--	--	--	--	COG2159	R	Predicted metal-dependent hydrolase, TIM-barrel fold	K07045	K07045	uncharacterized protein	None	None	None	None	--	--	--
orf00883	66	WP_060615486.1	MULTISPECIES: hypothetical protein [Bacillus subtilis group]	--	--	--	--	--	--	--	--	--	--	--	--	--	--	--	--	--
orf00884	255	WP_032874197.1	MULTISPECIES: sulfonate ABC transporter ATP-binding protein [Bacillus subtilis group]	P97027|SSUB_BACSU	Aliphatic sulfonates import ATP-binding protein SsuB	ssuB	Bacillus subtilis (strain 168)	COG1116	P	ABC-type nitrate/sulfonate/bicarbonate transport system, ATPase component	K15555	ssuB	sulfonate transport system ATP-binding protein [EC:3.6.3.-]	ko00920|ko02010	Sulfur metabolism|ABC transporters	Energy metabolism|Membrane transport	Metabolism|Environmental Information Processing	GO:0006810(transport)	GO:0005886(plasma membrane);GO:0016020(membrane);GO:0043190(ATP-binding cassette (ABC) transporter complex)	GO:0000166(nucleotide binding);GO:0005215(transporter activity);GO:0005524(ATP binding);GO:0016787(hydrolase activity);GO:0016887(ATPase activity)
orf00885	329	WP_032874199.1	MULTISPECIES: sulfonate ABC transporter substrate-binding protein [Bacillus subtilis group]	P40400|SSUA_BACSU	Putative aliphatic sulfonates-binding protein	ssuA	Bacillus subtilis (strain 168)	COG0715	P	ABC-type nitrate/sulfonate/bicarbonate transport system, periplasmic component	K15553	ssuA	sulfonate transport system substrate-binding protein	ko00920|ko02010	Sulfur metabolism|ABC transporters	Energy metabolism|Membrane transport	Metabolism|Environmental Information Processing	GO:0006790(sulfur compound metabolic process);GO:0006810(transport)	GO:0016020(membrane)	None
orf00886	277	WP_022552806.1	MULTISPECIES: aliphatic sulfonate ABC transporter permease [Bacillus subtilis group]	P40401|SSUC_BACSU	Putative aliphatic sulfonates transport permease protein SsuC	ssuC	Bacillus subtilis (strain 168)	COG0600	P	ABC-type nitrate/sulfonate/bicarbonate transport system, permease component	K15554	ssuC	sulfonate transport system permease protein	ko00920|ko02010	Sulfur metabolism|ABC transporters	Energy metabolism|Membrane transport	Metabolism|Environmental Information Processing	GO:0006810(transport)	GO:0016020(membrane);GO:0016021(integral component of membrane)	None
orf00887	378	WP_032874201.1	MULTISPECIES: alkanesulfonate monooxygenase [Bacillus subtilis group]	A7Z2Q3|SSUD_BACVZ	Alkanesulfonate monooxygenase	ssuD	Bacillus velezensis (strain DSM 23117 / BGSC 10A6 / FZB42)	COG2141	HR	Flavin-dependent oxidoreductase, luciferase family (includes alkanesulfonate monooxygenase SsuD and methylene tetrahydromethanopterin reductase)	K04091	ssuD	alkanesulfonate monooxygenase [EC:1.14.14.5]	ko00920	Sulfur metabolism	Energy metabolism	Metabolism	--	--	--
orf00888	44	ANF35782.1	hypothetical protein BCBMB205_08820 [Bacillus velezensis]	--	--	--	--	--	--	--	--	--	--	--	--	--	--	--	--	--
orf00889	89	WP_014417259.1	MULTISPECIES: 30S ribosomal protein S14 [Bacillus]	A7Z2Q4|RS14_BACVZ	30S ribosomal protein S14	rpsN	Bacillus velezensis (strain DSM 23117 / BGSC 10A6 / FZB42)	COG0199	J	Ribosomal protein S14	K02954	RP-S14, MRPS14, rpsN	small subunit ribosomal protein S14	ko03010	Ribosome	Translation	Genetic Information Processing	GO:0006412(translation)	GO:0005622(intracellular);GO:0005840(ribosome);GO:1990904(ribonucleoprotein complex)	GO:0003723(RNA binding);GO:0003735(structural constituent of ribosome);GO:0019843(rRNA binding)
orf00890	155	WP_032874203.1	MULTISPECIES: hypothetical protein [Bacillus subtilis group]	P97029|YGAO_BACSU	Uncharacterized lipoprotein YgaO	ygaO	Bacillus subtilis (strain 168)	--	--	--	--	--	--	--	--	--	--	None	GO:0016020(membrane);GO:0016021(integral component of membrane)	None
orf00891	68	CCF04411.1	putative transcriptional regulator in ATPase CF(0) region URF4 [Bacillus velezensis CAU B946]	C0H3X9|YGZD_BACSU	Uncharacterized HTH-type transcriptional regulator YgzD	ygzD	Bacillus subtilis (strain 168)	COG1476	K	DNA-binding transcriptional regulator, XRE-family HTH domain	--	--	--	--	--	--	--	None	None	GO:0003677(DNA binding);GO:0043565(sequence-specific DNA binding)
orf00892	207	WP_032874205.1	MULTISPECIES: hypothetical protein [Bacillus subtilis group]	O31588|YHZB_BACSU	Uncharacterized protein YhzB	yhzB	Bacillus subtilis (strain 168)	COG3382	R	B3/B4 domain (DNA/RNA-binding domain of Phe-tRNA-synthetase)	--	--	--	--	--	--	--	--	--	--
orf00893	386	WP_015239452.1	MULTISPECIES: epoxyqueuosine reductase [Bacillus subtilis group]	P97030|QUEG_BACSU	Epoxyqueuosine reductase	queG	Bacillus subtilis (strain 168)	COG1600	J	Epoxyqueuosine reductase QueG (queuosine biosynthesis)	K18979	queG	epoxyqueuosine reductase [EC:1.17.99.6]	None	None	None	None	--	--	--
orf00894	316	AHZ14880.1	hypothetical protein V529_08540 [Bacillus velezensis SQR9]	O31589|YHBB_BACSU	Uncharacterized protein YhbB	yhbB	Bacillus subtilis (strain 168)	COG2304	R	Secreted protein containing bacterial Ig-like domain and vWFA domain	--	--	--	--	--	--	--	--	--	--
orf00895	157	EIF12440.1	SpoU rRNA Methylase family protein [Bacillus sp. 5B6]	O31590|TRML_BACSU	Putative tRNA (cytidine(34)-2&apos;-O)-methyltransferase	cspR	Bacillus subtilis (strain 168)	COG0219	J	tRNA(Leu) C34 or U34 (ribose-2'-O)-methylase TrmL, contains SPOUT domain	K03216	trmL, cspR	tRNA (cytidine/uridine-2'-O-)-methyltransferase [EC:2.1.1.207]	None	None	None	None	GO:0001510(RNA methylation);GO:0006396(RNA processing);GO:0008033(tRNA processing);GO:0030488(tRNA methylation);GO:0032259(methylation)	GO:0005737(cytoplasm)	GO:0003723(RNA binding);GO:0008168(methyltransferase activity);GO:0008173(RNA methyltransferase activity);GO:0008175(tRNA methyltransferase activity);GO:0008757(S-adenosylmethionine-dependent methyltransferase activity);GO:0016740(transferase activity)
orf00896	210	WP_032874207.1	MULTISPECIES: hypothetical protein [Bacillus subtilis group]	P97032|YHBD_BACSU	Uncharacterized protein YhbD	yhbD	Bacillus subtilis (strain 168)	COG0789	K	DNA-binding transcriptional regulator, MerR family	--	--	--	--	--	--	--	--	--	--
orf00897	237	WP_032874209.1	MULTISPECIES: hypothetical protein [Bacillus subtilis group]	P39132|YHBE_BACSU	Uncharacterized protein YhbE	yhbE	Bacillus subtilis (strain 168)	COG1664	Z	Cytoskeletal protein CcmA, bactofilin family	--	--	--	--	--	--	--	--	--	--
orf00898	236	WP_015239455.1	hypothetical protein [Bacillus velezensis]	P39133|YHBF_BACSU	Uncharacterized protein YhbF	yhbF	Bacillus subtilis (strain 168)	COG1664	Z	Cytoskeletal protein CcmA, bactofilin family	--	--	--	--	--	--	--	--	--	--
orf00899	38	EIF12444.1	hypothetical protein MY7_0767 [Bacillus sp. 5B6]	--	--	--	--	--	--	--	--	--	--	--	--	--	--	--	--	--
orf00900	631	EIF12445.1	sporulation serine protein kinase PrkA [Bacillus sp. 5B6]	P39134|PRKA_BACSU	Protein PrkA	prkA	Bacillus subtilis (strain 168)	COG2766	T	Predicted Ser/Thr protein kinase	K07180	prkA	serine protein kinase	None	None	None	None	GO:0016310(phosphorylation)	None	GO:0004672(protein kinase activity);GO:0016301(kinase activity)
orf00901	392	WP_007408433.1	MULTISPECIES: sporulation protein YhbH [Bacillus]	A7Z2R4|Y926_BACVZ	UPF0229 protein RBAM_009260	RBAM_009260	Bacillus velezensis (strain DSM 23117 / BGSC 10A6 / FZB42)	COG2718	R	Uncharacterized conserved protein YeaH/YhbH, required for sporulation, DUF444 family	K09786	K09786	uncharacterized protein	None	None	None	None	--	--	--
orf00902	154	WP_003155389.1	MULTISPECIES: MarR family transcriptional regulator [Bacillus]	O31592|YHBI_BACSU	Uncharacterized HTH-type transcriptional regulator YhbI	yhbI	Bacillus subtilis (strain 168)	COG1846	K	DNA-binding transcriptional regulator, MarR family	--	--	--	--	--	--	--	GO:0006351(transcription, DNA-templated);GO:0006355(regulation of transcription, DNA-templated)	None	GO:0003677(DNA binding);GO:0003700(DNA-binding transcription factor activity)
orf00903	221	ABS73292.1	YhbJ [Bacillus amyloliquefaciens subsp. plantarum str. FZB42]	O31593|YHBJ_BACSU	Putative efflux system component YhbJ	yhbJ	Bacillus subtilis (strain 168)	COG1566	V	Multidrug resistance efflux pump	--	--	--	--	--	--	--	None	GO:0016020(membrane);GO:0016021(integral component of membrane)	None
orf00904	531	WP_003155387.1	MULTISPECIES: MFS transporter [Bacillus]	P54585|YHCA_BACSU	Uncharacterized MFS-type transporter YhcA	yhcA	Bacillus subtilis (strain 168)	COG2814	G	Predicted arabinose efflux permease, MFS family	--	--	--	--	--	--	--	GO:0006810(transport);GO:0055085(transmembrane transport)	GO:0005886(plasma membrane);GO:0016020(membrane);GO:0016021(integral component of membrane)	None
orf00905	177	WP_003155386.1	MULTISPECIES: hypothetical protein [Bacillus]	P54586|YHCB_BACSU	Uncharacterized protein YhcB	yhcB	Bacillus subtilis (strain 168)	COG0655	C	Multimeric flavodoxin WrbA	K03809	wrbA	NAD(P)H dehydrogenase (quinone) [EC:1.6.5.2]	ko00130	Ubiquinone and other terpenoid-quinone biosynthesis	Metabolism of cofactors and vitamins	Metabolism	GO:0055114(oxidation-reduction process)	None	GO:0003955(NAD(P)H dehydrogenase (quinone) activity);GO:0010181(FMN binding);GO:0016491(oxidoreductase activity)
orf00906	123	WP_003155385.1	MULTISPECIES: hypothetical protein [Bacillus]	P54587|YHCC_BACSU	Uncharacterized protein YhcC	yhcC	Bacillus subtilis (strain 168)	--	--	--	--	--	--	--	--	--	--	--	--	--
orf00907	140	ANF35801.1	bacitracin ABC transporter ATP-binding protein [Bacillus velezensis]	P54592|YHCH_BACSU	Uncharacterized ABC transporter ATP-binding protein YhcH	yhcH	Bacillus subtilis (strain 168)	COG1131	V	ABC-type multidrug transport system, ATPase component	K01990	ABC-2.A	ABC-2 type transport system ATP-binding protein	None	None	None	None	--	--	--
orf00908	315	WP_032874214.1	MULTISPECIES: ABC transporter permease [Bacillus subtilis group]	P54593|YHCI_BACSU	Uncharacterized protein YhcI	yhcI	Bacillus subtilis (strain 168)	COG1277	O	ABC-type transport system involved in multi-copper enzyme maturation, permease component	K01992	ABC-2.P	ABC-2 type transport system permease protein	None	None	None	None	GO:0006810(transport)	GO:0016020(membrane);GO:0016021(integral component of membrane)	None
orf00909	37	ANF35803.1	hypothetical protein BCBMB205_09030 [Bacillus velezensis]	--	--	--	--	--	--	--	--	--	--	--	--	--	--	--	--	--
orf00910	66	WP_003155376.1	MULTISPECIES: cold-shock protein [Bacillus]	P32081|CSPB_BACSU	Cold shock protein CspB	cspB	Bacillus subtilis (strain 168)	COG1278	K	Cold shock protein, CspA family	K03704	cspA	cold shock protein	None	None	None	None	GO:0006355(regulation of transcription, DNA-templated)	GO:0005737(cytoplasm)	GO:0003676(nucleic acid binding);GO:0003677(DNA binding)
orf00911	276	WP_032874216.1	MULTISPECIES: lipoprotein [Bacillus subtilis group]	P54594|YHCJ_BACSU	Uncharacterized lipoprotein YhcJ	yhcJ	Bacillus subtilis (strain 168)	COG1464	P	ABC-type metal ion transport system, periplasmic component/surface antigen	K02073	metQ	D-methionine transport system substrate-binding protein	ko02010	ABC transporters	Membrane transport	Environmental Information Processing	--	--	--
orf00912	359	WP_032874219.1	MULTISPECIES: hypothetical protein [Bacillus subtilis group]	P54595|YHCK_BACSU	Uncharacterized protein YhcK	yhcK	Bacillus subtilis (strain 168)	COG3706	TK	Two-component response regulator, PleD family, consists of two REC domains and a diguanylate cyclase (GGDEF) domain	K18967	dge1	diguanylate cyclase [EC:2.7.7.65]	None	None	None	None	GO:0000160(phosphorelay signal transduction system);GO:0071555(cell wall organization)	GO:0016020(membrane);GO:0016021(integral component of membrane)	GO:0000155(phosphorelay sensor kinase activity);GO:0004673(protein histidine kinase activity)
orf00913	441	WP_007610271.1	MULTISPECIES: L-cystine transporter tcyP [Bacillus]	P54596|TCYP_BACSU	L-cystine uptake protein TcyP	tcyP	Bacillus subtilis (strain 168)	COG1823	E	L-cystine uptake protein TcyP, sodium:dicarboxylate symporter family	K06956	K06956	uncharacterized protein	None	None	None	None	None	GO:0016020(membrane);GO:0016021(integral component of membrane)	GO:0015293(symporter activity)
orf00914	223	WP_032874222.1	MULTISPECIES: hypothetical protein [Bacillus subtilis group]	P54597|YHCM_BACSU	Uncharacterized protein YhcM	yhcM	Bacillus subtilis (strain 168)	--	--	--	--	--	--	--	--	--	--	--	--	--
orf00915	179	WP_003155362.1	MULTISPECIES: hypothetical protein [Bacillus]	P54598|YHCN_BACSU	Probable spore germination lipoprotein YhcN	yhcN	Bacillus subtilis (strain 168)	--	--	--	--	--	--	--	--	--	--	--	--	--
orf00916	340	ANF35810.1	hypothetical protein BCBMB205_09100 [Bacillus velezensis]	P54599|YHCO_BACSU	Uncharacterized protein YhcO	yhcO	Bacillus subtilis (strain 168)	--	--	--	--	--	--	--	--	--	--	--	--	--
orf00917	221	WP_007610275.1	MULTISPECIES: spore coat protein [Bacillus]	P54601|YHCQ_BACSU	Spore coat protein F-like protein YhcQ	yhcQ	Bacillus subtilis (strain 168)	COG5577	M	Spore coat protein CotF	--	--	--	--	--	--	--	None	GO:0019028(viral capsid)	None
orf00918	37	ANF35812.1	hypothetical protein BCBMB205_09120 [Bacillus velezensis]	--	--	--	--	--	--	--	--	--	--	--	--	--	--	--	--	--
orf00919	662	WP_032874228.1	MULTISPECIES: bifunctional metallophosphatase/5&apos;-nucleotidase [Bacillus subtilis group]	P54602|YHCR_BACSU	Endonuclease YhcR	yhcR	Bacillus subtilis (strain 168)	COG0737|COG1525|COG4085	FV|L|A	2',3'-cyclic-nucleotide 2'-phosphodiesterase/5'- or 3'-nucleotidase, 5'-nucleotidase family|Endonuclease YncB, thermonuclease family|DNA/RNA endonuclease YhcR, contains UshA esterase domain	K01081	E3.1.3.5	5'-nucleotidase [EC:3.1.3.5]	ko00230|ko00240|ko00760	Purine metabolism|Pyrimidine metabolism|Nicotinate and nicotinamide metabolism	Nucleotide metabolism|Nucleotide metabolism|Metabolism of cofactors and vitamins	Metabolism|Metabolism|Metabolism	--	--	--
orf00920	198	WP_032874231.1	MULTISPECIES: class D sortase [Bacillus subtilis group]	P54603|SRTD_BACSU	Sortase D	srtD	Bacillus subtilis (strain 168)	COG3764	M	Sortase (surface protein transpeptidase)	K07284	srtA	sortase A [EC:3.4.22.70]	None	None	None	None	None	GO:0016020(membrane);GO:0016021(integral component of membrane)	None
orf00921	302	WP_032874233.1	MULTISPECIES: RNA pseudouridine synthase [Bacillus subtilis group]	P54604|YHCT_BACSU	Uncharacterized RNA pseudouridine synthase YhcT	yhcT	Bacillus subtilis (strain 168)	COG0564	J	Pseudouridylate synthase, 23S rRNA- or tRNA-specific	K06180	rluD	23S rRNA pseudouridine1911/1915/1917 synthase [EC:5.4.99.23]	None	None	None	None	GO:0009451(RNA modification)	None	GO:0003723(RNA binding);GO:0009982(pseudouridine synthase activity);GO:0016853(isomerase activity)
orf00922	131	WP_032874236.1	MULTISPECIES: hypothetical protein [Bacillus subtilis group]	P54605|YHCU_BACSU	Uncharacterized protein YhcU	yhcU	Bacillus subtilis (strain 168)	--	--	--	--	--	--	--	--	--	--	--	--	--
orf00923	140	CAL26197.1	conserved hypothetical protein YhcV [Bacillus velezensis FZB42]	P54606|YHCV_BACSU	CBS domain-containing protein YhcV	yhcV	Bacillus subtilis (strain 168)	COG0517	T	CBS domain	--	--	--	--	--	--	--	GO:0055114(oxidation-reduction process)	None	GO:0003824(catalytic activity);GO:0016491(oxidoreductase activity)
orf00924	229	WP_003155347.1	MULTISPECIES: hypothetical protein [Bacillus]	P54607|YHCW_BACSU	Putative phosphatase YhcW	yhcW	Bacillus subtilis (strain 168)	COG0637	GR	Beta-phosphoglucomutase or related phosphatase, HAD superfamily	--	--	--	--	--	--	--	GO:0008152(metabolic process)	None	GO:0003850(2-deoxyglucose-6-phosphatase activity);GO:0016787(hydrolase activity)
orf00925	512	WP_007408451.1	MULTISPECIES: hydrolase [Bacillus]	P54608|YHCX_BACSU	Hydrolase YhcX	yhcX	Bacillus subtilis (strain 168)	COG0388|COG3153	R|R	Predicted amidohydrolase|Predicted N-acetyltransferase YhbS	--	--	--	--	--	--	--	GO:0006807(nitrogen compound metabolic process)	None	GO:0000257(nitrilase activity);GO:0008080(N-acetyltransferase activity);GO:0016787(hydrolase activity);GO:0016810(hydrolase activity, acting on carbon-nitrogen (but not peptide) bonds)
orf00926	41	EIF12472.1	hypothetical protein MY7_0795 [Bacillus sp. 5B6]	--	--	--	--	--	--	--	--	--	--	--	--	--	--	--	--	--
orf00927	484	ANF35821.1	aminotransferase [Bacillus velezensis]	P33189|YHXA_BACSU	Uncharacterized aminotransferase YhxA	yhxA	Bacillus subtilis (strain 168)	COG0161	H	Adenosylmethionine-8-amino-7-oxononanoate aminotransferase	--	--	--	--	--	--	--	--	--	--
orf00928	191	WP_007610287.1	MULTISPECIES: glycerol-3-phosphate responsive antiterminator [Bacillus]	P30300|GLPP_BACSU	Glycerol uptake operon antiterminator regulatory protein	glpP	Bacillus subtilis (strain 168)	COG1954	K	Glycerol-3-phosphate responsive antiterminator (mRNA-binding)	K02443	glpP	glycerol uptake operon antiterminator	None	None	None	None	GO:0006071(glycerol metabolic process);GO:0006351(transcription, DNA-templated);GO:0006355(regulation of transcription, DNA-templated);GO:0009607(response to biotic stimulus)	None	GO:0003723(RNA binding)
orf00929	276	ABS73318.1	GlpF [Bacillus amyloliquefaciens subsp. plantarum str. FZB42]	P18156|GLPF_BACSU	Glycerol uptake facilitator protein	glpF	Bacillus subtilis (strain 168)	COG0580	G	Glycerol uptake facilitator and related aquaporins (Major Intrinsic Protein Family)	K02440	GLPF	glycerol uptake facilitator protein	None	None	None	None	GO:0006810(transport)	GO:0016020(membrane);GO:0016021(integral component of membrane)	GO:0005215(transporter activity)
orf00930	496	WP_032874246.1	MULTISPECIES: glycerol kinase [Bacillus subtilis group]	A7Z2U3|GLPK_BACVZ	Glycerol kinase	glpK	Bacillus velezensis (strain DSM 23117 / BGSC 10A6 / FZB42)	COG0554	C	Glycerol kinase	K00864	glpK, GK	glycerol kinase [EC:2.7.1.30]	ko00561|ko03320|ko04626	Glycerolipid metabolism|PPAR signaling pathway|Plant-pathogen interaction	Lipid metabolism|Endocrine system|Environmental adaptation	Metabolism|Organismal Systems|Organismal Systems	GO:0005975(carbohydrate metabolic process);GO:0006071(glycerol metabolic process);GO:0006072(glycerol-3-phosphate metabolic process);GO:0016310(phosphorylation);GO:0019563(glycerol catabolic process)	None	GO:0000166(nucleotide binding);GO:0004370(glycerol kinase activity);GO:0005524(ATP binding);GO:0016301(kinase activity);GO:0016740(transferase activity);GO:0016773(phosphotransferase activity, alcohol group as acceptor)
orf00931	555	WP_032874251.1	MULTISPECIES: glycerol-3-phosphate dehydrogenase [Bacillus subtilis group]	P18158|GLPD_BACSU	Aerobic glycerol-3-phosphate dehydrogenase	glpD	Bacillus subtilis (strain 168)	COG0578	C	Glycerol-3-phosphate dehydrogenase	K00111	glpA, glpD	glycerol-3-phosphate dehydrogenase [EC:1.1.5.3]	ko00564	Glycerophospholipid metabolism	Lipid metabolism	Metabolism	GO:0006072(glycerol-3-phosphate metabolic process);GO:0055114(oxidation-reduction process)	GO:0009331(glycerol-3-phosphate dehydrogenase complex)	GO:0004368(glycerol-3-phosphate dehydrogenase (quinone) activity);GO:0016491(oxidoreductase activity);GO:0052590(sn-glycerol-3-phosphate:ubiquinone oxidoreductase activity);GO:0052591(sn-glycerol-3-phosphate:ubiquinone-8 oxidoreductase activity)
orf00932	580	WP_032874253.1	MULTISPECIES: phosphoglucomutase [Bacillus subtilis group]	P18159|PGCA_BACSU	Phosphoglucomutase	pgcA	Bacillus subtilis (strain 168)	COG1109	G	Phosphomannomutase	K01835	pgm	phosphoglucomutase [EC:5.4.2.2]	ko00010|ko00030|ko00052|ko00230|ko00500|ko00520|ko00521	Glycolysis / Gluconeogenesis|Pentose phosphate pathway|Galactose metabolism|Purine metabolism|Starch and sucrose metabolism|Amino sugar and nucleotide sugar metabolism|Streptomycin biosynthesis	Carbohydrate metabolism|Carbohydrate metabolism|Carbohydrate metabolism|Nucleotide metabolism|Carbohydrate metabolism|Carbohydrate metabolism|Biosynthesis of other secondary metabolites	Metabolism|Metabolism|Metabolism|Metabolism|Metabolism|Metabolism|Metabolism	--	--	--
orf00933	378	WP_032874255.1	MULTISPECIES: histidine kinase [Bacillus subtilis group]	O07527|YHCY_BACSU	Sensor histidine kinase YhcY	yhcY	Bacillus subtilis (strain 168)	COG2203|COG4585	T|T	GAF domain|Signal transduction histidine kinase	K02480	K02480	two-component system, NarL family, sensor kinase [EC:2.7.13.3]	None	None	None	None	GO:0000160(phosphorelay signal transduction system);GO:0016310(phosphorylation)	GO:0016021(integral component of membrane)	GO:0000155(phosphorelay sensor kinase activity);GO:0004673(protein histidine kinase activity);GO:0016301(kinase activity);GO:0016740(transferase activity);GO:0046983(protein dimerization activity)
orf00934	215	WP_032874257.1	MULTISPECIES: DNA-binding response regulator [Bacillus subtilis group]	O07528|YHCZ_BACSU	Uncharacterized transcriptional regulatory protein YhcZ	yhcZ	Bacillus subtilis (strain 168)	COG2197	TK	DNA-binding response regulator, NarL/FixJ family, contains REC and HTH domains	--	--	--	--	--	--	--	--	--	--
orf00935	174	WP_032874264.1	MULTISPECIES: FMN-dependent NADH-azoreductase [Bacillus subtilis group]	O07529|AZR_BACSU	FMN-dependent NADPH-azoreductase	azr	Bacillus subtilis (strain 168)	COG0431	C	NAD(P)H-dependent FMN reductase	K03206	azr	azobenzene reductase [EC:1.7.1.6]	None	None	None	None	None	None	GO:0016491(oxidoreductase activity)
orf00936	80	WP_032874267.1	MULTISPECIES: hypothetical protein [Bacillus subtilis group]	O07530|YHDB_BACSU	Uncharacterized protein YhdB	yhdB	Bacillus subtilis (strain 168)	--	--	--	--	--	--	--	--	--	--	--	--	--
orf00937	107	WP_032874270.1	MULTISPECIES: hypothetical protein [Bacillus subtilis group]	O07531|YHDC_BACSU	Uncharacterized protein YhdC	yhdC	Bacillus subtilis (strain 168)	--	--	--	--	--	--	--	--	--	--	--	--	--
orf00938	484	WP_032874273.1	MULTISPECIES: peptidoglycan endopeptidase [Bacillus subtilis group]	O07532|LYTF_BACSU	Peptidoglycan endopeptidase LytF	lytF	Bacillus subtilis (strain 168)	COG0791|COG1388	M|M	Cell wall-associated hydrolase, NlpC family|LysM repeat	K19223	lytF, cwlE	peptidoglycan DL-endopeptidase LytF [EC:3.4.-.-]	None	None	None	None	--	--	--
orf00939	144	WP_032874275.1	MULTISPECIES: Rrf2 family transcriptional regulator [Bacillus subtilis group]	O07573|NSRR_BACSU	HTH-type transcriptional regulator NsrR	nsrR	Bacillus subtilis (strain 168)	COG1959	K	DNA-binding transcriptional regulator, IscR family	K13771	nsrR	Rrf2 family transcriptional regulator, nitric oxide-sensitive transcriptional repressor	ko05132	Salmonella infection	Infectious diseases: Bacterial	Human Diseases	--	--	--
orf00940	504	WP_007610307.1	MULTISPECIES: membrane protein [Bacillus]	P37874|YGXB_BACSU	Uncharacterized protein YgxB	ygxB	Bacillus subtilis (strain 168)	COG0668	M	Small-conductance mechanosensitive channel	--	--	--	--	--	--	--	None	GO:0016020(membrane);GO:0016021(integral component of membrane)	None
orf00941	468	WP_007409274.1	MULTISPECIES: stage V sporulation protein R [Bacillus]	P37875|SP5R_BACSU	Stage V sporulation protein R	spoVR	Bacillus subtilis (strain 168)	COG2719	D	Stage V sporulation protein SpoVR/YcgB, involved in spore cortex formation (function unknown)	K06415	spoVR	stage V sporulation protein R	None	None	None	None	--	--	--
orf00942	459	WP_032874278.1	MULTISPECIES: alkaline phosphatase [Bacillus subtilis group]	P19406|PPB4_BACSU	Alkaline phosphatase 4	phoA	Bacillus subtilis (strain 168)	COG1785	PR	Alkaline phosphatase	K01077	E3.1.3.1, phoA, phoB	alkaline phosphatase [EC:3.1.3.1]	ko00730|ko00790|ko02020	Thiamine metabolism|Folate biosynthesis|Two-component system	Metabolism of cofactors and vitamins|Metabolism of cofactors and vitamins|Signal transduction	Metabolism|Metabolism|Environmental Information Processing	--	--	--
orf00943	274	WP_024085067.1	MULTISPECIES: peptidoglycan-binding protein [Bacillus]	P54421|LYTE_BACSU	Probable peptidoglycan endopeptidase LytE	lytE	Bacillus subtilis (strain 168)	COG0791|COG1388	M|M	Cell wall-associated hydrolase, NlpC family|LysM repeat	K19224	lytE, cwlF	peptidoglycan DL-endopeptidase LytE [EC:3.4.-.-]	None	None	None	None	None	None	GO:0016787(hydrolase activity)
orf00944	291	WP_032874282.1	MULTISPECIES: LysR family transcriptional regulator [Bacillus subtilis group]	P39127|CITR_BACSU	HTH-type transcriptional regulator CitR	citR	Bacillus subtilis (strain 168)	COG0583	K	DNA-binding transcriptional regulator, LysR family	K19242	citR	LysR family transcriptional regulator, repressor for citA	None	None	None	None	GO:0006351(transcription, DNA-templated);GO:0006355(regulation of transcription, DNA-templated)	None	GO:0003677(DNA binding);GO:0003700(DNA-binding transcription factor activity)
orf00945	367	SDJ03660.1	citrate synthase [Bacillus velezensis]	P39119|CISY_BACSU	Citrate synthase 1	citA	Bacillus subtilis (strain 168)	COG0372	C	Citrate synthase	K01647	CS, gltA	citrate synthase [EC:2.3.3.1]	ko00020|ko00630	Citrate cycle (TCA cycle)|Glyoxylate and dicarboxylate metabolism	Carbohydrate metabolism|Carbohydrate metabolism	Metabolism|Metabolism	--	--	--
orf00946	289	WP_014417296.1	MULTISPECIES: short-chain dehydrogenase [Bacillus]	O07575|YHDF_BACSU	Uncharacterized oxidoreductase YhdF	yhdF	Bacillus subtilis (strain 168)	COG1028	IQR	NAD(P)-dependent dehydrogenase, short-chain alcohol dehydrogenase family	--	--	--	--	--	--	--	GO:0055114(oxidation-reduction process)	None	GO:0016491(oxidoreductase activity)
orf00947	48	ANF35841.1	hypothetical protein BCBMB205_09410 [Bacillus velezensis]	--	--	--	--	--	--	--	--	--	--	--	--	--	--	--	--	--
orf00948	467	WP_032874288.1	MULTISPECIES: amino acid permease [Bacillus subtilis group]	O07576|YHDG_BACSU	Uncharacterized amino acid permease YhdG	yhdG	Bacillus subtilis (strain 168)	COG0531	E	Amino acid transporter	K03294	TC.APA	basic amino acid/polyamine antiporter, APA family	None	None	None	None	GO:0003333(amino acid transmembrane transport)	GO:0016020(membrane);GO:0016021(integral component of membrane)	GO:0015171(amino acid transmembrane transporter activity)
orf00949	435	WP_032874290.1	MULTISPECIES: sodium-dependent transporter [Bacillus subtilis group]	O07577|YHDH_BACSU	Uncharacterized sodium-dependent transporter YhdH	yhdH	Bacillus subtilis (strain 168)	COG0733	R	Na+-dependent transporter, SNF family	K03308	TC.NSS	neurotransmitter:Na+ symporter, NSS family	None	None	None	None	--	--	--
orf00950	96	WP_003155315.1	MULTISPECIES: anti-sigma-M factor [Bacillus]	O07580|YHDK_BACSU	Probable anti-sigma-M factor YhdK	yhdK	Bacillus subtilis (strain 168)	--	--	--	--	--	--	--	--	--	--	None	GO:0016020(membrane);GO:0016021(integral component of membrane)	None
orf00951	357	WP_007610327.1	MULTISPECIES: anti-sigma-M factor [Bacillus]	O07581|YHDL_BACSU	Probable anti-sigma-M factor YhdL	yhdL	Bacillus subtilis (strain 168)	--	--	--	--	--	--	--	--	--	--	None	GO:0016020(membrane);GO:0016021(integral component of membrane)	None
orf00952	163	WP_003155312.1	MULTISPECIES: ECF RNA polymerase sigma factor SigM [Bacillus]	O07582|SIGM_BACSU	ECF RNA polymerase sigma factor SigM	sigM	Bacillus subtilis (strain 168)	COG1595	K	DNA-directed RNA polymerase specialized sigma subunit, sigma24 family	K03088	rpoE	RNA polymerase sigma-70 factor, ECF subfamily	None	None	None	None	GO:0006351(transcription, DNA-templated);GO:0006352(DNA-templated transcription, initiation);GO:0006355(regulation of transcription, DNA-templated)	None	GO:0003677(DNA binding);GO:0003700(DNA-binding transcription factor activity);GO:0016987(sigma factor activity)
orf00953	37	EIF12498.1	hypothetical protein MY7_0821 [Bacillus sp. 5B6]	--	--	--	--	--	--	--	--	--	--	--	--	--	--	--	--	--
orf00954	179	WP_032874292.1	MULTISPECIES: 1-acyl-sn-glycerol-3-phosphate acyltransferase [Bacillus subtilis group]	O07584|PLSC_BACSU	1-acyl-sn-glycerol-3-phosphate acyltransferase	plsC	Bacillus subtilis (strain 168)	COG0204	I	1-acyl-sn-glycerol-3-phosphate acyltransferase	K00655	plsC	1-acyl-sn-glycerol-3-phosphate acyltransferase [EC:2.3.1.51]	ko00561|ko00564	Glycerolipid metabolism|Glycerophospholipid metabolism	Lipid metabolism|Lipid metabolism	Metabolism|Metabolism	GO:0006629(lipid metabolic process);GO:0008152(metabolic process);GO:0008654(phospholipid biosynthetic process)	GO:0016020(membrane)	GO:0003841(1-acylglycerol-3-phosphate O-acyltransferase activity);GO:0016740(transferase activity);GO:0016746(transferase activity, transferring acyl groups)
orf00955	444	WP_007409264.1	MULTISPECIES: membrane protein [Bacillus]	O07585|YHDP_BACSU	UPF0053 protein YhdP	yhdP	Bacillus subtilis (strain 168)	COG1253	R	Hemolysin or related protein, contains CBS domains	--	--	--	--	--	--	--	GO:0055114(oxidation-reduction process)	GO:0016020(membrane);GO:0016021(integral component of membrane)	GO:0003824(catalytic activity);GO:0016614(oxidoreductase activity, acting on CH-OH group of donors);GO:0050660(flavin adenine dinucleotide binding)
orf00956	75	WP_007409263.1	MULTISPECIES: MerR family transcriptional regulator [Bacillus]	O07586|CUER_BACSU	HTH-type transcriptional regulator CueR	cueR	Bacillus subtilis (strain 168)	COG0789	K	DNA-binding transcriptional regulator, MerR family	--	--	--	--	--	--	--	GO:0006355(regulation of transcription, DNA-templated)	None	GO:0003677(DNA binding)
orf00957	55	ANF35851.1	hypothetical protein BCBMB205_09510 [Bacillus velezensis]	--	--	--	--	--	--	--	--	--	--	--	--	--	--	--	--	--
orf00958	394	WP_032875169.1	MULTISPECIES: aspartate aminotransferase [Bacillus subtilis group]	O07587|AAT3_BACSU	Putative aspartate aminotransferase YhdR	yhdR	Bacillus subtilis (strain 168)	COG0436	E	Aspartate/methionine/tyrosine aminotransferase	K11358	yhdR	aspartate aminotransferase [EC:2.6.1.1]	ko00220|ko00250|ko00270|ko00330|ko00350|ko00360|ko00400|ko00401|ko00950|ko00960	Arginine biosynthesis|Alanine, aspartate and glutamate metabolism|Cysteine and methionine metabolism|Arginine and proline metabolism|Tyrosine metabolism|Phenylalanine metabolism|Phenylalanine, tyrosine and tryptophan biosynthesis|Novobiocin biosynthesis|Isoquinoline alkaloid biosynthesis|Tropane, piperidine and pyridine alkaloid biosynthesis	Amino acid metabolism|Amino acid metabolism|Amino acid metabolism|Amino acid metabolism|Amino acid metabolism|Amino acid metabolism|Amino acid metabolism|Biosynthesis of other secondary metabolites|Biosynthesis of other secondary metabolites|Biosynthesis of other secondary metabolites	Metabolism|Metabolism|Metabolism|Metabolism|Metabolism|Metabolism|Metabolism|Metabolism|Metabolism|Metabolism	--	--	--
orf00959	414	WP_032874294.1	MULTISPECIES: polyketide beta-ketoacyl:ACP synthase [Bacillus subtilis group]	P40804|PKSF_BACSU	Polyketide biosynthesis malonyl-ACP decarboxylase PksF	pksF	Bacillus subtilis (strain 168)	COG0304	IQ	3-oxoacyl-(acyl-carrier-protein) synthase	K00646	pksF	malonyl-ACP decarboxylase	None	None	None	None	GO:0008152(metabolic process)	None	GO:0003824(catalytic activity);GO:0016740(transferase activity)
orf00960	38	ANF35854.1	hypothetical protein BCBMB205_09540 [Bacillus velezensis]	--	--	--	--	--	--	--	--	--	--	--	--	--	--	--	--	--
orf00961	462	WP_007610337.1	MULTISPECIES: hypothetical protein [Bacillus]	O07589|YHDT_BACSU	UPF0053 protein YhdT	yhdT	Bacillus subtilis (strain 168)	COG1253	R	Hemolysin or related protein, contains CBS domains	--	--	--	--	--	--	--	GO:0055114(oxidation-reduction process)	GO:0016020(membrane);GO:0016021(integral component of membrane)	GO:0003824(catalytic activity);GO:0016614(oxidoreductase activity, acting on CH-OH group of donors);GO:0050660(flavin adenine dinucleotide binding)
orf00962	119	WP_032874296.1	MULTISPECIES: camphor resistance protein CrcB [Bacillus subtilis group]	O07590|CRCB1_BACSU	Putative fluoride ion transporter CrcB 1	crcB1	Bacillus subtilis (strain 168)	COG0239	DP	Fluoride ion exporter CrcB/FEX, affects chromosome condensation	K06199	crcB, FEX	fluoride exporter	None	None	None	None	GO:0006810(transport);GO:0034220(ion transmembrane transport)	GO:0005886(plasma membrane);GO:0005887(integral component of plasma membrane);GO:0016020(membrane);GO:0016021(integral component of membrane)	GO:0015103(inorganic anion transmembrane transporter activity)
orf00963	131	WP_032874298.1	MULTISPECIES: chromosome condensation protein CrcB [Bacillus subtilis group]	O07591|CRCB2_BACSU	Putative fluoride ion transporter CrcB 2	crcB2	Bacillus subtilis (strain 168)	COG0239	DP	Fluoride ion exporter CrcB/FEX, affects chromosome condensation	K06199	crcB, FEX	fluoride exporter	None	None	None	None	--	--	--
orf00964	238	WP_032874301.1	MULTISPECIES: glycerophosphodiester phosphodiesterase [Bacillus subtilis group]	O07592|YHDW_BACSU	Putative glycerophosphodiester phosphodiesterase YhdW	yhdW	Bacillus subtilis (strain 168)	COG0584	I	Glycerophosphoryl diester phosphodiesterase	K01126	E3.1.4.46, glpQ, ugpQ	glycerophosphoryl diester phosphodiesterase [EC:3.1.4.46]	ko00564	Glycerophospholipid metabolism	Lipid metabolism	Metabolism	--	--	--
orf00965	37	ANF35859.1	hypothetical protein BCBMB205_09590 [Bacillus velezensis]	--	--	--	--	--	--	--	--	--	--	--	--	--	--	--	--	--
orf00966	371	WP_032874303.1	MULTISPECIES: mechanosensitive ion channel protein [Bacillus subtilis group]	O07594|YHDY_BACSU	Uncharacterized MscS family protein YhdY	yhdY	Bacillus subtilis (strain 168)	COG0668	M	Small-conductance mechanosensitive channel	K16052	ynaI, mscMJ	MscS family membrane protein	None	None	None	None	GO:0055085(transmembrane transport)	GO:0016020(membrane);GO:0016021(integral component of membrane)	None
orf00967	247	WP_012117183.1	MULTISPECIES: NAD-dependent protein deacylase [Bacillus subtilis group]	O07595|NPD_BACSU	NAD-dependent protein deacetylase	cobB	Bacillus subtilis (strain 168)	COG0846	O	NAD-dependent protein deacetylase, SIR2 family	K12410	npdA	NAD-dependent deacetylase [EC:3.5.1.-]	None	None	None	None	GO:0006476(protein deacetylation)	GO:0005737(cytoplasm)	GO:0008270(zinc ion binding);GO:0016787(hydrolase activity);GO:0034979(NAD-dependent protein deacetylase activity);GO:0046872(metal ion binding);GO:0051287(NAD binding);GO:0070403(NAD+ binding)
orf00968	282	WP_032874305.1	MULTISPECIES: polysaccharide deacetylase [Bacillus subtilis group]	O07596|YHEN_BACSU	Putative polysaccharide deacetylase YheN	yheN	Bacillus subtilis (strain 168)	COG0726	GM	Peptidoglycan/xylan/chitin deacetylase, PgdA/CDA1 family	--	--	--	--	--	--	--	GO:0005975(carbohydrate metabolic process)	None	GO:0003824(catalytic activity);GO:0016810(hydrolase activity, acting on carbon-nitrogen (but not peptide) bonds)
[truncated: 3,137 more rows]

## Sheet: Table S2
Table S2. CAZymes identified in the strain YB-130 genome.
Gene_IDs	CAZy_families	CAZy_classes	CAZy_notes	CAZy_activities	CAZy_html	Signal_Peptides
orf00019	GH18	GHs(Glycoside Hydrolases)	Contains chitinases of classes III and V. Contains non-catalytic proteins such as xylanase inhibitor; concanavalin B; narbonin	chitinase (EC 3.2.1.14); lysozyme (EC 3.2.1.17); endo-β-N-acetylglucosaminidase (EC 3.2.1.96); peptidoglycan hydrolase with endo-β-N-acetylglucosaminidase specificity (EC 3.2.1.-); Nod factor hydrolase (EC 3.2.1.-); xylanase inhibitor; concanavalin B; narbonin	http://www.cazy.org/Glycoside-Hydrolases.html
[truncated: 90 more rows]

## Sheet: Table S3
Table S3. List of the putative gene clusters encoding for secondary metabolites by antiSMASH in B. velezensis FZB42, B. velezensis FJAT-450281 and B. velezensis CAU B946 genomes.
[truncated: 40 more rows]
